# Supplementary material for: Deletion of S-Layer Associated Ig-Like Domain Protein Disrupts the Lactobacillus acidophilus Cell Surface
Source: Front Microbiol. 2020 Mar 17;11:345. doi: 10.3389/fmicb.2020.00345 (PMC7090030; doi:10.3389/fmicb.2020.00345)
Supplement: TABLE S3 — Differential expression of igdA mutant compared to parent strain when cultured in MRS +2.5% NaCl. [file Table_3.XLS]

## Sheet: Table S3
locus_tag	Name	Minimum	Maximum	Length	Direction	Differential.Expression.Log2.Ratio	Differential.Expression.p.value
LBA1952	xanthine-uracil permeases CDS	1963692	1964999	1308	forward	-2.2521	5.01e-259
LBA1954	transposase CDS	1965072	1966097	1026	forward	-1.49707	1.22e-09
LBA1891	purB CDS	1900707	1902002	1296	reverse	-1.76027	2.27e-300
LBA1892	purA CDS	1902006	1903295	1290	reverse	-1.93826	0
LBA1560	purK CDS	1553200	1554279	1080	reverse	-2.24764	6.81e-120
LBA1561	purE CDS	1554341	1554826	486	reverse	-2.20698	6.79e-58
LBA1562	formate--tetrahydrofolate ligase CDS	1554844	1556505	1662	reverse	-2.53541	1.25e-155
LBA1551	purD CDS	1543233	1544504	1272	reverse	-2.2296	4.22e-115
LBA1552	purH CDS	1544517	1546058	1542	reverse	-2.35768	1.27e-203
LBA1553	purN CDS	1546055	1546657	603	reverse	-2.39365	5.76e-131
LBA1554	purM CDS	1546667	1547704	1038	reverse	-2.48106	3.72e-198
LBA1555	purL CDS	1547707	1549173	1467	reverse	-2.47096	3.16e-231
LBA1556	purL CDS	1549131	1551359	2229	reverse	-2.52856	6.98e-256
LBA1557	purQ CDS	1551356	1552027	672	reverse	-2.83422	2.16e-47
LBA1558	purS CDS	1552024	1552278	255	reverse	-2.67756	1.08e-50
LBA1559	purC CDS	1552279	1552995	717	reverse	-2.86321	1.54e-49
LBA1467	lacL CDS	1450020	1451906	1887	forward	-1.269	5.81e-32
LBA1468	lacM CDS	1451890	1452840	951	forward	-1.02196	1.07e-14
LBA1457	galM CDS	1437361	1438347	987	reverse	-1.22745	2.79e-18
LBA1458	galT CDS	1438349	1439812	1464	reverse	-1.30765	2.26e-29
LBA1459	galK CDS	1439832	1440995	1164	reverse	-1.30462	3.13e-31
LBA1310	dihydroacetone kinase CDS	1291109	1292770	1662	reverse	-1.0712	1.61e-56
LBA1311	alkaline shock protein CDS	1292792	1293154	363	reverse	-1.2162	1.24e-25
LBA0996	ornithine decarboxylase subunit A CDS	970077	972170	2094	forward	-1.04801	8.01e-14
LBA0997	aluminum resistance protein CDS	972197	973459	1263	forward	-1.11295	2.19e-18
LBA0452	manL CDS	439492	440502	1011	forward	-1.66432	8.02e-123
LBA0455	manM CDS	440521	441330	810	forward	-1.69936	9.65e-118
LBA0456	manN CDS	441359	442282	924	forward	-1.60163	4.52e-133
LBA0457	hypothetical protein CDS	442289	442657	369	forward	-1.64702	4.09e-78
LBA0403	hypothetical protein CDS	378008	378472	465	forward	-1.44116	8.26e-09
LBA0404	hypothetical protein CDS	378472	379230	759	forward	-1.28883	1.03e-10
LBA0395	formyl-coenzyme A transferase CDS	366636	367973	1338	reverse	-1.22442	1.7e-74
LBA0396	oxalyl-CoA decarboxylase CDS	367973	369682	1710	reverse	-1.2047	9.51e-82
LBA0268	acpS CDS	259369	259725	357	forward	-1.07401	9.2e-18
LBA0269	ala racemase CDS	259725	260855	1131	forward	-1.01389	5.7e-32
LBA0151	alkylphosphonate ABC transporter CDS	143306	144235	930	forward	-1.96431	5.78e-234
LBA0152	alkylphosphonate ABC transporter CDS	144261	145034	774	forward	-1.96506	1.4e-216
LBA0153	alkylphosphonate ABC transporter CDS	145034	145831	798	forward	-1.89186	5.45e-196
LBA0154	phosphonate ABC transporter CDS	145831	146643	813	forward	-1.77324	3.75e-154
LBA0069	glucosyl transferase CDS	70130	71086	957	reverse	-1.16797	3.72e-11
LBA0070	arbx CDS	71116	71952	837	reverse	-1.47253	7.05e-10
LBA1838	ABC transporter ATP-binding protein CDS	1850711	1851385	675	reverse	1.32734	2e-11
LBA1839	ABC transporter permease CDS	1851387	1852448	1062	reverse	1.39868	1.87e-17
LBA1840	transcriptional regulator CDS	1852449	1852976	528	reverse	1.25962	9.13e-48
LBA1775	hypothetical protein CDS	1802166	1802603	438	forward	1.88937	6.09e-12
LBA1776	hypothetical protein CDS	1802605	1803018	414	forward	1.89534	1.52e-12
LBA1564	hypothetical protein CDS	1557513	1558394	882	reverse	1.53956	3.4e-77
LBA1565	DNA-damage-inducible protein J CDS	1558412	1558720	309	reverse	1.42603	4.19e-29
LBA1433	dihydroxyacetone kinase subunit DhaK CDS	1419565	1420560	996	forward	1.28246	1.29e-08
LBA1434	dihydroxyacetone kinase CDS	1420573	1421157	585	forward	1.37345	1.67e-06
LBA1435	hypothetical protein CDS	1421154	1421525	372	forward	1.04105	0.0010082
LBA1427	oxidoreductase CDS	1414413	1415105	693	reverse	3.20395	0
LBA1428	hypothetical protein CDS	1415117	1415524	408	reverse	3.2982	0
LBA1429	transporter-membrane protein CDS	1415542	1416720	1179	reverse	3.22944	9.76e-158
LBA1430	histidine protein kinase CDS	1416769	1418043	1275	reverse	3.29514	0
LBA1431	two-component response regulator CDS	1418053	1418718	666	reverse	3.24326	0
LBA1432	hypothetical protein CDS	1418726	1419340	615	reverse	3.18556	0
LBA1402	hypothetical protein CDS	1393975	1394322	348	reverse	1.47004	1.6e-09
LBA1403	hypothetical protein CDS	1394322	1394600	279	reverse	1.27032	8.85e-06
LBA1374	msrA CDS	1349997	1350434	438	reverse	2.39949	3.52e-76
LBA1375	hypothetical protein CDS	1350487	1350879	393	reverse	1.65838	4.14e-96
LBA1007	pyridoxal kinase CDS	984730	985578	849	forward	1.42004	1.68e-22
LBA1008	hypothetical protein CDS	985592	986149	558	forward	1.06682	4.79e-12
LBA0946	uvrC CDS	919923	921725	1803	forward	1.6759	3.57e-132
LBA0947	obgE CDS	921804	923105	1302	forward	1.00904	5.88e-59
LBA0872	hypothetical protein CDS	852052	852312	261	reverse	1.66118	1.2e-99
LBA0873	hypothetical protein CDS	852324	852497	174	reverse	1.72345	1.57e-117
LBA0626	thil CDS	612217	613374	1158	forward	1.166	1.54e-31
LBA0627	hmdH CDS	613374	614585	1212	forward	1.237	4.49e-45
LBA0628	hmcS CDS	614586	615749	1164	forward	1.21102	3.76e-48
LBA0494	surface exclusion protein CDS	483725	484792	1068	forward	1.86447	6.34e-58
LBA0495	phosphoglycerate mutase CDS	484817	485398	582	forward	1.43942	8.38e-28
LBA0496	phosphoglycerate mutase CDS	485399	485971	573	forward	1.36358	6.5e-33
LBA0469	hypothetical protein CDS	457183	458511	1329	forward	1.06932	2.03e-13
LBA0471	hypothetical protein CDS	460761	461165	405	forward	2.77134	6.78e-87
LBA0222	hypothetical protein CDS	217766	218614	849	forward	1.15541	8.52e-78
LBA0223	cdpA CDS	218630	220429	1800	forward	1.43627	3.95e-149
LBA0176	N-acetylmuramidase CDS	171321	172550	1230	forward	1.6516	4.82e-178
LBA0177	autolysin, amidase CDS	172569	173663	1095	forward	1.79983	1.75e-185
LBA0100	hypothetical protein CDS	98869	99276	408	forward	1.06386	4.65e-67
LBA0101	glycerophosphodiester phosphodiesterase CDS	99286	101043	1758	forward	1.09932	1.32e-58
LBA0096	htpX CDS	96007	96903	897	reverse	1.51337	6.78e-92
LBA0097	lemA CDS	96920	97480	561	reverse	1.46717	1.78e-62
LBA0047	ABC transporter ATP-binding protein CDS	42202	42963	762	reverse	1.14028	0.00334907
LBA0048	ABC transporter membrane spanning permease CDS	42960	43856	897	reverse	1.29513	0.000382173
LBA0049	ABC transporter substrate binding protein CDS	43853	44845	993	reverse	1.05469	0.000102067
LBA0018	membrane protein CDS	17752	18036	285	reverse	1.56238	5.23e-117
LBA0019	hypothetical protein CDS	18057	19283	1227	reverse	1.52295	3.84e-16
LBA0014	alkylphosphonate ABC transporter CDS	14388	15329	942	forward	-2.63431	1.72e-219
LBA0015	hypothetical protein CDS	15433	16362	930	forward	-1.86	5.34e-34
LBA0016	fructokinase CDS	16483	17361	879	forward	-1.1188	1e-19
LBA0017	general stress response CDS	17507	17695	189	forward	1.52283	1.68e-20
LBA0046	hypothetical protein CDS	41634	41990	357	reverse	1.48462	0.000194651
LBA0056	exoA CDS	51696	52523	828	forward	1.18224	2.57e-16
LBA0066	steroid binding protein CDS	67978	68208	231	reverse	1.5812	1.21e-101
LBA0127	transposase CDS	121538	122779	1242	reverse	-1.35203	2.1e-09
LBA0150	hypothetical protein CDS	143090	143215	126	forward	-1.41028	1.44e-14
LBA0168	hypothetical protein CDS	164184	164633	450	reverse	1.45307	4.91e-28
LBA0192	Tyr-tRNA synthetase CDS	187222	188484	1263	forward	1.08049	1.33e-60
LBA0195	pepG CDS	189152	190465	1314	forward	-1.03428	2.19e-16
LBA0242	hypothetical protein CDS	237782	238552	771	reverse	1.14646	3.79e-64
LBA0245	guaA CDS	239826	241376	1551	forward	-1.10474	1.18e-62
LBA0282	hypothetical protein CDS	275807	276262	456	forward	1.44261	3.77e-12
LBA0283	clpC CDS	276367	278844	2478	forward	1.18786	1.2e-97
LBA0367	receptor CDS	346044	347225	1182	forward	-1.32839	3.37e-87
LBA0463	ackA CDS	450871	452064	1194	forward	1.79286	2.3e-26
LBA0464	carboxymuconolactone decarboxylase CDS	452165	452896	732	forward	1.15079	9.55e-14
LBA0465	mutT CDS	453002	453412	411	forward	1.14586	1.18e-14
LBA0473	amtB CDS	461384	462634	1251	forward	2.23917	4.75e-13
LBA0493	aggregation promoting protein CDS	482878	483573	696	forward	3.19898	0
LBA0512	slpX CDS	498965	500464	1500	forward	2.62581	0
LBA0537	hypothetical protein CDS	525852	526193	342	forward	1.72908	8e-88
LBA0585	glycerol-3-phosphate ABC transporter CDS	569961	571259	1299	reverse	-2.23217	5.14e-191
LBA0614	transposase CDS	600545	601927	1383	reverse	-1.04966	1.77e-07
LBA0638	clpE CDS	623869	626055	2187	reverse	1.58733	8.33e-69
LBA0641	arsC CDS	628754	629152	399	forward	1.07077	1.06e-55
LBA0642	mecA CDS	629297	630037	741	forward	1.0191	1.64e-54
LBA0649	hypothetical protein CDS	634806	636581	1776	forward	1.23958	7.75e-36
LBA0662	fabG CDS	648912	649640	729	forward	1.0282	5.01e-36
LBA0694	clpP CDS	687346	687933	588	reverse	-1.28184	3.47e-64
LBA0729	amino acid permease CDS	718753	720378	1626	reverse	-1.29274	4.79e-52
LBA0730	hypothetical protein CDS	720642	720743	102	forward	1.23031	0.000222167
LBA0751	vanZ CDS	738333	738935	603	forward	1.11172	2.44e-19
LBA0903	cation-transporting atpase CDS	877297	879717	2421	forward	1.09742	1.31e-45
LBA0914	citC CDS	892525	893580	1056	forward	-1.05739	1.8e-37
LBA0966	N-acetylmuramidase CDS	940704	941165	462	forward	-1.1199	9.85e-16
LBA0967	cytidin monophosphate kinase CDS	941216	941878	663	forward	-1.06495	4.9e-18
LBA0995	amino acid permease CDS	968367	969839	1473	reverse	-2.02824	4.54e-20
LBA1004	hypothetical protein CDS	982276	982908	633	reverse	-1.12423	2.53e-20
LBA1006	penicillin-binding protein CDS	983581	984675	1095	forward	2.48206	0
LBA1029	surface layer protein CDS	1020160	1021317	1158	forward	1.79137	3.64e-153
LBA1070	hypothetical protein CDS	1049615	1049848	234	reverse	1.17539	5.14e-08
LBA1093	helicase CDS	1072591	1076307	3717	forward	1.03565	3.19e-06
LBA1119	hypothetical protein CDS	1094914	1095900	987	forward	2.20178	1.63e-49
LBA1128	hypothetical protein CDS	1105576	1106295	720	forward	-1.4931	5.51e-07
LBA1140	lysin CDS	1115108	1116256	1149	forward	1.67532	3.15e-72
LBA1146	family protein CDS	1119559	1120440	882	reverse	-1.08215	6.24e-23
LBA1207	enterolysin A CDS	1182662	1183303	642	forward	2.79709	0
LBA1242	aprT CDS	1217850	1218377	528	reverse	-1.21535	4.14e-66
LBA1274	cyclopropane-fatty-acyl-phospholipid synthase CDS	1251773	1252954	1182	forward	-1.08065	1.36e-30
LBA1299	transposase CDS	1278329	1279711	1383	forward	-1.34869	3.41e-13
LBA1300	oppA CDS	1279788	1281545	1758	reverse	-2.11198	5.32e-253
LBA1339	hypothetical protein CDS	1314706	1315542	837	reverse	1.71766	1.88e-21
LBA1390	cloride channel-like protein CDS	1369943	1371289	1347	forward	-1.23125	5.21e-14
LBA1410	lysR CDS	1398292	1399146	855	reverse	-1.37133	0.00230394
LBA1424	amino acid permease CDS	1410890	1412386	1497	reverse	-1.30298	3.74e-36
LBA1425	hypothetical protein CDS	1412518	1413213	696	reverse	2.61762	4.68e-97
LBA1426	hypothetical protein CDS	1413555	1414313	759	reverse	2.5437	0
LBA1452	hypothetical protein CDS	1435001	1435681	681	reverse	1.42391	7.86e-11
LBA1455	surface layer protein CDS	1436319	1437203	885	reverse	1.13648	0.00162733
LBA1469	galE CDS	1452922	1453914	993	forward	-1.0893	1.35e-41
LBA1475	transposase CDS	1461091	1462332	1242	forward	-1.2399	3.47e-06
LBA1496	fibrinogen-binding protein CDS	1484754	1487729	2976	forward	1.50979	6.16e-13
LBA1497	hypothetical protein CDS	1487831	1488841	1011	reverse	2.20608	5.7e-253
LBA1563	flavodoxin CDS	1556692	1557366	675	reverse	1.76082	6.35e-09
LBA1595	glpF CDS	1588954	1589706	753	forward	-2.84529	1.08e-60
LBA1598	glycolate oxidase CDS	1590585	1591607	1023	reverse	1.00498	5.99e-09
LBA1611	fmtB CDS	1604586	1612205	7620	reverse	1.87644	6.21e-35
LBA1612	fibrinogen-binding protein CDS	1612418	1615138	2721	reverse	1.93359	9.56e-73
LBA1618	hypothetical protein CDS	1621292	1621951	660	forward	-1.58338	4.12e-09
LBA1633	surface protein CDS	1641635	1646614	4980	reverse	1.13459	1.23e-10
LBA1654	pspC CDS	1676702	1678759	2058	forward	1.97118	5.87e-75
LBA1655	hypothetical protein CDS	1678847	1679137	291	forward	1.63719	3.93e-09
LBA1657	ABC transporter CDS	1680127	1681731	1605	reverse	-1.00231	2.09e-11
LBA1667	hypothetical protein CDS	1689708	1690289	582	forward	1.01824	6.94e-17
LBA1683	pacL CDS	1704232	1706871	2640	reverse	2.62074	5.71e-159
LBA1686	hypothetical protein CDS	1707963	1708100	138	reverse	1.84787	1.07e-15
LBA1700	transcriptional regulator -type CDS	1722309	1723388	1080	reverse	1.53364	3.97e-08
LBA1744	glycosidase CDS	1780996	1781550	555	reverse	1.59084	1.81e-195
LBA1796	plnG CDS	1815919	1818081	2163	reverse	-1.13239	0.00035862
LBA1813	hypothetical protein CDS	1829512	1829703	192	reverse	-1.89099	1.34e-09
LBA1851	hypothetical protein CDS	1863331	1863426	96	reverse	1.21892	0.00171914
LBA1868	transposase CDS	1877209	1878591	1383	forward	-1.1875	4.67e-07
LBA1870	maltose phosphorylase CDS	1879299	1881569	2271	reverse	-1.65694	2.54e-44
LBA1881	transposase CDS	1894064	1894957	894	forward	1.12285	4.76e-06
LBA1883	NLP-P60 family secreted protein CDS	1895988	1896470	483	reverse	2.59538	0
LBA1893	guanosine 5'-monophosphate oxidoreductase CDS	1903494	1904486	993	forward	-1.73837	3.29e-141
LBA1894	hypothetical protein CDS	1904521	1904622	102	reverse	-1.52735	7.77e-10
LBA1896	asnA CDS	1906422	1907432	1011	forward	1.97615	7.04e-112
LBA1928	hypothetical protein CDS	1939798	1940274	477	forward	1.86239	5.18e-66
LBA1943	lipoprotein CDS	1954506	1955591	1086	forward	-1.25979	4.51e-57
LBA1956	xanthine-uracil permeases family protein CDS	1967573	1968829	1257	forward	-1.88862	1.36e-57
LBA0001	dnaA CDS	31	1398	1368	forward	-0.210094	0.0334678
LBA0002	dnaN CDS	1576	2706	1131	forward	-0.0561317	0.531842
LBA0003	hypothetical protein CDS	2925	3155	231	forward	0.330253	0.0189163
LBA0004	recF CDS	3155	4282	1128	forward	0.305545	4.24e-05
LBA0005	gyrB CDS	4283	6247	1965	forward	0.29064	6.39e-06
LBA0006	gyrA CDS	6258	8732	2475	forward	0.448185	6.7e-15
LBA0007	rpsF CDS	8933	9229	297	forward	-0.229263	8.55e-06
LBA0008	single-stranded DNA-binding protein CDS	9275	9793	519	forward	-0.183223	0.000155396
LBA0009	rpsR CDS	9822	10058	237	forward	-0.21095	0.000191536
LBA0011	signaling protein CDS	10237	12258	2022	forward	-0.111081	0.0866495
LBA0012	rplI CDS	12271	12726	456	forward	-0.0512485	0.576116
LBA0013	dnaB CDS	12752	14146	1395	forward	0.0562902	0.374367
LBA0021	cadB CDS	19827	20474	648	forward	-0.157525	0.757234
LBA0022	cadX CDS	20491	20844	354	forward	-0.536976	0.0871811
LBA0023	hypothetical protein CDS	21324	22274	951	reverse	-0.487866	0.0781734
LBA0024	hypothetical protein CDS	22411	22722	312	forward	-0.667552	0.273238
LBA0025	ftsK CDS	22722	23798	1077	forward	-0.579788	0.146512
LBA0026	hypothetical protein CDS	23795	24325	531	forward	-0.792947	0.128761
LBA0027	repB CDS	24511	25452	942	forward	-0.755759	0.0897246
LBA0028	hypothetical protein CDS	25673	25864	192	forward	-0.506489	0.424411
LBA0029	integrase CDS	25928	27163	1236	forward	-0.470434	1.48e-05
LBA0030	hypothetical protein CDS	27424	27639	216	forward	0.587045	0.00913248
LBA0031	hypothetical protein CDS	27643	28044	402	forward	0.46445	0.00222015
LBA0032	hypothetical protein CDS	28644	28952	309	forward	0.59278	0.218242
LBA0034	aminoglycoside N3-acetyltransferase CDS	29358	30182	825	reverse	-0.630432	0.000197276
LBA0035	cytosol non-specific dipeptidase CDS	30348	31748	1401	forward	-0.177573	0.210282
LBA0036	hypothetical protein CDS	31916	33223	1308	forward	0.384163	0.0999174
LBA0037	hypothetical protein CDS	33320	34117	798	forward	0.026961	0.839992
LBA0038	cobalamin adenosyltransferase CDS	34136	34699	564	reverse	0.690094	6.17e-29
LBA0039	hypothetical protein CDS	34699	35223	525	reverse	0.636046	2.51e-22
LBA0041	ribonucleoside triphosphate reductase CDS	35642	37876	2235	reverse	0.497841	9.54e-17
LBA0043	permease CDS	38124	39164	1041	forward	-0.0517029	0.715474
LBA0044	esterase CDS	39161	39733	573	forward	0.0343573	0.847045
LBA0045	sugar transporter CDS	40163	41515	1353	forward	-0.952486	2.3e-09
LBA0050	hydrolase CDS	45194	45907	714	forward	0.441024	0.00787791
LBA0051	translation elongation factors CDS	45976	47895	1920	forward	0.275923	0.0220135
LBA0052	hydrolase CDS	48016	48834	819	forward	0.542475	0.00168108
LBA0053	hypothetical protein CDS	48869	49087	219	reverse	0.399624	0.354456
LBA0054	endonuclease-exonuclease-phosphatase CDS	49012	49725	714	reverse	0.877187	3.34e-05
LBA0055	ldhD CDS	50079	51128	1050	reverse	-0.686107	9.28e-40
LBA0057	gadC CDS	52583	54025	1443	forward	0.581559	1.33e-08
LBA0058	phage DEAD box family helicase CDS	54086	56920	2835	forward	0.956984	6.89e-24
LBA0059	pbpX CDS	56949	58073	1125	reverse	0.649963	1.15e-09
LBA0060	peptide deformylase CDS	58261	58674	414	forward	0.43877	0.33878
LBA0062	hypothetical protein CDS	65297	65641	345	forward	0.518625	0.0619246
LBA0063	fumarate reductase flavoprotein subunit CDS	65668	65790	123	forward	0.685159	0.0595406
LBA0064	fumarate reductase flavoprotein subunit CDS	65956	67146	1191	forward	0.255843	0.0467267
LBA0065	lysR CDS	67176	67817	642	reverse	0.759728	2.54e-10
LBA0067	arbZ CDS	68304	69173	870	reverse	-0.795151	4.58e-06
LBA0068	glycosyl transferase family protein CDS	69170	70117	948	reverse	-0.809981	1.22e-05
LBA0071	hypothetical protein CDS	72186	72278	93	reverse	-0.912358	0.0400754
LBA0072	hypothetical protein CDS	72596	73354	759	reverse	-0.334613	0.262723
LBA0073	hypothetical protein CDS	73477	73941	465	forward	0.0481018	0.871918
LBA0074	ABC transporter bacteriocin CDS	74379	75971	1593	forward	-0.0289051	0.92811
LBA0075	ABC transporter bacteriocin CDS	75973	77565	1593	forward	-0.488119	0.0647798
LBA0077	transposase CDS	77542	79248	1707	reverse	0.265319	0.0568627
LBA0078	response regulator CDS	79913	80629	717	forward	0.233011	0.000258954
LBA0079	histidine kinase CDS	80698	82554	1857	forward	0.0824867	0.41749
LBA0080	yycH CDS	82535	83893	1359	forward	0.108931	0.329251
LBA0081	yycI CDS	83894	84718	825	forward	0.112284	0.356157
LBA0082	hypothetical protein CDS	84727	85524	798	forward	-0.011636	0.928186
LBA0083	htrA CDS	85570	86841	1272	forward	0.76744	1.14e-37
LBA0084	rRNA large subunit methyltransferase CDS	87312	87791	480	forward	0.116401	0.368307
LBA0085	transcriptional regulator CDS	87843	88658	816	forward	-0.107324	0.701694
LBA0086	hypothetical protein CDS	88840	89115	276	forward	-0.309583	0.316349
LBA0087	protease CDS	89158	90615	1458	forward	-0.160291	0.610684
LBA0088	hypothetical protein CDS	90778	90882	105	forward	0.496314	0.453744
LBA0089	hypothetical protein CDS	90994	91185	192	forward	-0.154428	0.782977
LBA0091	hypothetical protein CDS	91251	91940	690	forward	-0.158678	0.76222
LBA0092	prolyl aminopeptidase CDS	91987	92868	882	reverse	-0.292529	0.191546
LBA0093	ABC transporter permease CDS	92877	93530	654	reverse	0.140812	0.672846
LBA0094	ABC transporter ATP-binding protein CDS	93533	94882	1350	reverse	-0.0842408	0.730326
LBA0095	regulatory protein CDS	95028	95969	942	forward	-0.591372	1.42e-08
LBA0098	cation transporter CDS	97579	98685	1107	reverse	-0.721247	1.2e-13
LBA0099	hypothetical protein CDS	98749	98841	93	forward	0.611174	0.371479
LBA0102	hypothetical protein CDS	101104	101244	141	forward	0.0112859	0.955711
LBA0103	hypothetical protein CDS	101346	102206	861	forward	-0.32543	0.148556
LBA0104	hypothetical protein CDS	102190	102348	159	forward	-0.671058	0.124466
LBA0107	beta-glucanase CDS	103668	104792	1125	forward	-0.22476	0.215187
LBA0108	hydrolase CDS	104860	105507	648	forward	-0.112037	0.470128
LBA0109	hypothetical protein CDS	105508	106425	918	forward	-0.0746306	0.537233
LBA0110	hypothetical protein CDS	106519	107448	930	reverse	-0.325301	0.0389651
LBA0111	glutamate ATP binding protein CDS	107525	108280	756	reverse	-0.780716	8.5e-18
LBA0112	glutamine ABC transporter CDS	108280	109893	1614	reverse	-0.971786	1.32e-29
LBA0113	3-methyladenine DNA glycosylase CDS	110225	110857	633	reverse	0.215449	0.368983
LBA0114	hypothetical protein CDS	110925	111284	360	forward	-0.288071	0.181798
LBA0115	terC CDS	111331	112119	789	reverse	0.305442	0.0213554
LBA0116	methyltransferase CDS	112312	112482	171	reverse	0.285464	0.129927
LBA0117	NAD-dependent deacetylase CDS	112683	113402	720	reverse	-0.045101	0.817325
LBA0118	hypothetical protein CDS	113477	113956	480	forward	0.997921	2.04e-10
LBA0119	cardiolipin synthase CDS	113960	115417	1458	reverse	0.896057	1.64e-10
LBA0120	hypothetical protein CDS	115439	116365	927	reverse	0.747661	0.000247118
LBA0121	ribonuclease H CDS	116459	117205	747	forward	0.670258	0.000165444
LBA0122	hypothetical protein CDS	117249	118190	942	reverse	0.871432	4.2e-24
LBA0123	epsV CDS	118380	119195	816	forward	0.295578	0.00707279
LBA0124	oxidoreductase CDS	119208	119864	657	forward	0.554092	2.96e-06
LBA0125	hypothetical protein CDS	119982	120791	810	forward	0.490216	0.0339379
LBA0126	hypothetical protein CDS	120891	121307	417	forward	0.39245	0.0626068
LBA0128	hypothetical protein CDS	122924	123202	279	forward	1.04309	0.0623791
LBA0131	ribose-p pyrokinase CDS	124218	125204	987	forward	-0.492375	9.61e-14
LBA0132	tetR CDS	125363	126046	684	forward	0.853108	3.12e-29
LBA0133	hypothetical protein CDS	126059	126883	825	forward	0.813521	3.97e-24
LBA0134	glnP CDS	127010	128485	1476	forward	0.431435	6.11e-06
LBA0135	glnQ CDS	128478	129215	738	forward	0.340916	0.00177159
LBA0136	hypothetical protein CDS	129261	130499	1239	reverse	0.636159	1.58e-07
LBA0137	ddl CDS	130652	131734	1083	forward	-0.730211	2.94e-29
LBA0138	hypothetical protein CDS	131764	132504	741	forward	-0.680028	5.5e-22
LBA0139	hypothetical protein CDS	132595	133728	1134	forward	0.115742	0.330884
LBA0140	hypothetical protein CDS	133725	134510	786	forward	0.141189	0.296102
LBA0141	acetyl esterase CDS	134482	135303	822	forward	0.275165	0.00678605
LBA0142	hypothetical protein CDS	135287	135460	174	forward	0.0345324	0.897005
LBA0143	alpha-glucosidase CDS	135728	138742	3015	reverse	0.0184281	0.791784
LBA0144	n-acetylglucosamine-6-P deacetylase CDS	138898	140052	1155	forward	-0.176451	0.123875
LBA0145	2-deoxyribosyltransferase CDS	140422	140901	480	reverse	-0.97439	1.61e-10
LBA0146	PTS system transporter subunit IIA CDS	141014	141502	489	forward	0.0690996	0.82414
LBA0147	protein tyrosine phosphatase CDS	141523	142326	804	reverse	0.165771	0.096487
LBA0148	hypothetical protein CDS	142307	142435	129	forward	-0.0352195	0.929018
LBA0149	uspA CDS	142476	142961	486	forward	0.0196825	0.798154
LBA0155	DNA-3-methyladenine glycosidase CDS	146691	147263	573	reverse	0.834539	0.00741633
LBA0156	hypothetical protein CDS	147414	147899	486	forward	0.0113601	0.887598
LBA0157	hypothetical protein CDS	147955	149352	1398	forward	0.284537	0.000287448
LBA0158	asnH CDS	149468	151417	1950	forward	0.0990103	0.0842288
LBA0159	hypothetical protein CDS	151439	152707	1269	forward	0.0977199	0.102674
LBA0160	anaerobic ribonucleoside triphosphate reductase CDS	152886	155081	2196	forward	0.500314	2.78e-12
LBA0161	anaerobic NTP reductase or activator protein CDS	155065	155778	714	forward	0.75377	3.82e-18
LBA0162	hypothetical protein CDS	155835	156398	564	forward	0.15044	0.372631
LBA0163	hypothetical protein CDS	156398	157609	1212	forward	0.113647	0.262106
LBA0164	multidrug resistance protein CDS	157716	158933	1218	forward	-0.170249	0.377765
LBA0165	pepO CDS	159007	160959	1953	forward	0.226403	0.000718204
LBA0166	K+ uptake protein CDS	161203	163053	1851	reverse	-0.675683	8.73e-25
LBA0167	hypothetical protein CDS	163671	164081	411	reverse	0.257356	0.000884515
LBA0169	slpA CDS	165277	166611	1335	forward	0.445294	4.7e-17
LBA0170	6-pyruvoyl tetrahydrobiopterin synthase CDS	166686	167051	366	reverse	0.113841	0.812314
LBA0171	glycosyltransferase CDS	167017	168378	1362	reverse	0.30265	0.298983
LBA0173	hypothetical protein CDS	168378	169499	1122	reverse	0.460943	0.143334
LBA0175	slpB CDS	169584	170957	1374	reverse	0.371454	1.45e-09
LBA0181	Na+-H+ antiporter CDS	173787	175622	1836	forward	-0.289235	0.032081
LBA0182	oxidoreductase CDS	175712	176677	966	reverse	0.117077	0.348682
LBA0183	DNA polymerase CDS	176689	177483	795	reverse	0.205597	0.112324
LBA0184	hypothetical protein CDS	177558	178319	762	reverse	0.0302763	0.895142
LBA0185	gpmA CDS	178485	179177	693	forward	-0.923258	7.11e-74
LBA0186	pyrrolidone carboxyl peptidase CDS	179395	179997	603	forward	-0.427843	0.0120794
LBA0187	hypothetical protein CDS	180061	180621	561	forward	-0.343748	0.0170175
LBA0188	transcriptional regulator CDS	180723	181826	1104	forward	0.10863	0.14388
LBA0189	membrane protein CDS	181826	182443	618	forward	0.114403	0.202524
LBA0190	glucan modification protein CDS	182486	185476	2991	forward	0.126181	0.0224298
LBA0191	fibronectin domain-containing protein CDS	185577	186968	1392	forward	0.302093	0.000549322
LBA0193	hypothetical protein CDS	188592	188948	357	forward	-0.189585	0.194302
LBA0196	hydrolase CDS	190465	191118	654	forward	-0.874217	1.39e-07
LBA0197	oppA CDS	191288	192913	1626	forward	0.0930438	0.753315
LBA0198	oppA CDS	192993	194621	1629	forward	0.601762	0.101524
LBA0199	inosine-5'-monophosphate dehydrogenase CDS	194769	195911	1143	forward	-0.333446	0.00323857
LBA0200	oppB CDS	196073	197002	930	forward	0.878471	1.03e-05
LBA0201	oppC CDS	197010	198041	1032	forward	0.74909	8.64e-07
LBA0202	oppD CDS	198057	199115	1059	forward	0.850781	4.36e-12
LBA0203	oppF CDS	199136	200080	945	forward	0.766704	5.1e-11
LBA0204	pepE CDS	200133	201449	1317	reverse	0.223722	0.000333371
LBA0205	heat shock low molecular weight CDS	201593	202018	426	reverse	0.327073	0.124717
LBA0206	greA CDS	202233	202694	462	forward	-0.344486	0.311704
LBA0207	hypothetical protein CDS	202772	203434	663	forward	-0.28673	0.0783993
LBA0208	hypothetical protein CDS	203601	204200	600	reverse	0.436297	0.062784
LBA0209	tryptophanyl-tRNA synthetase II CDS	204306	205328	1023	forward	-0.25825	0.000687001
LBA0210	dCMP deaminase CDS	205352	205831	480	forward	-0.0667108	0.466661
LBA0211	hypothetical protein CDS	205812	206429	618	forward	0.00435185	0.95617
LBA0212	cation transporter P-ATPase CDS	206719	209382	2664	forward	0.681775	6.34e-16
LBA0213	methionyl-tRNA synthetase CDS	209479	211455	1977	forward	-0.128754	0.0299499
LBA0214	hypothetical protein CDS	211455	212222	768	forward	-0.0777102	0.316851
LBA0215	primase like CDS	212209	212796	588	forward	-0.0693253	0.439828
LBA0216	ksgA CDS	212786	213670	885	forward	-0.0051282	0.942645
LBA0217	hypothetical protein CDS	213732	213989	258	forward	0.0591299	0.509384
LBA0218	purR CDS	214093	214923	831	forward	0.307396	0.053443
LBA0219	glmU CDS	214971	216350	1380	forward	-0.718265	5.73e-21
LBA0220	S-layer protein CDS	216570	217088	519	forward	-0.502705	0.221664
LBA0221	S-layer protein CDS	217122	217655	534	forward	0.304403	0.187772
LBA0224	prsA CDS	220709	221683	975	forward	-0.511944	4.32e-18
LBA0225	6-p-beta-glucosidase CDS	221735	223162	1428	reverse	0.100033	0.595146
LBA0226	transcriptional regulator CDS	223292	224008	717	reverse	0.00150157	0.99582
LBA0227	PTS system cellobiose-specific transporter subunit IIC CDS	224196	225521	1326	forward	0.698302	0.091836
LBA0228	transcriptional regulator CDS	225591	226499	909	forward	-0.525698	0.0898293
LBA0229	hypothetical protein CDS	226549	226830	282	reverse	0.660514	0.00206098
LBA0230	hypothetical protein CDS	226860	228224	1365	reverse	0.517297	5.81e-05
LBA0231	hypothetical protein CDS	228340	228744	405	forward	0.648459	4.07e-06
LBA0232	DNA-directed RNA polymerase subunit delta CDS	228791	229345	555	forward	-0.685508	8.6e-19
LBA0233	pyrG CDS	229463	231082	1620	forward	-0.120807	0.0559597
LBA0234	UDP-N-acetylglucosamine 1-carboxyvinyltransferase CDS	231212	232507	1296	forward	-0.00142869	0.980882
LBA0237	transcriptional regulator raffinose operon CDS	234089	234910	822	reverse	-0.0802247	0.741995
LBA0238	hypothetical protein CDS	234961	235590	630	forward	0.0182568	0.962505
LBA0239	xanthine permease CDS	235684	236964	1281	reverse	-0.0328914	0.810242
LBA0240	xanthine phosphoribosyltransferase CDS	236972	237550	579	reverse	0.333127	0.0814436
LBA0244	transcriptional regulator CDS	238636	239601	966	reverse	0.387102	0.407524
LBA0246	daunorubicin resistance protein CDS	241930	242784	855	forward	0.621332	0.13247
LBA0247	ABC transporter CDS	242784	243650	867	forward	-0.0747183	0.846312
LBA0248	hypothetical protein CDS	243640	244092	453	forward	-0.0470685	0.88104
LBA0249	acetyltransferase CDS	244511	245014	504	forward	-0.204891	0.229021
LBA0250	hypothetical protein CDS	245348	246052	705	forward	0.369071	0.431457
LBA0251	multidrug resistance protein CDS	246043	246603	561	forward	0.614978	0.182892
LBA0252	multidrug resistance protein CDS	246763	247116	354	forward	0.549109	0.265356
LBA0253	multidrug resistance protein CDS	247165	247425	261	forward	0.856815	0.147203
LBA0254	hypothetical protein CDS	247510	247728	219	forward	0.141341	0.804117
LBA0255	S-methyltransferase CDS	247728	248189	462	forward	-0.374235	0.409239
LBA0256	hypothetical protein CDS	248261	248467	207	forward	0.124472	0.793782
LBA0257	hypothetical protein CDS	248537	248731	195	forward	0.092644	0.801842
LBA0258	hypothetical protein CDS	248787	249374	588	reverse	0.718807	4.68e-13
LBA0259	hypothetical protein CDS	249429	249746	318	reverse	0.251835	0.485037
LBA0260	hypothetical protein CDS	250073	250354	282	forward	-0.691157	0.0128514
LBA0261	glyA CDS	250411	251646	1236	forward	-0.0342505	0.627367
LBA0262	aa transporter CDS	251738	253330	1593	forward	-0.205447	0.0386632
LBA0263	hypothetical protein CDS	253371	254219	849	reverse	-0.292027	0.303035
LBA0264	glucan 1,6-alpha-glucosidase CDS	254319	255938	1620	forward	-0.487594	0.0255313
LBA0265	rpmE2 CDS	256048	256293	246	forward	-0.711216	5.85e-36
LBA0266	d-ala-d-ala adding enzyme CDS	256420	257787	1368	forward	-0.931241	5.13e-50
LBA0267	ATP-dependent RNA helicase-like protein CDS	257801	259288	1488	forward	-0.89115	2.76e-44
LBA0270	hypothetical protein CDS	260916	261623	708	reverse	0.145263	0.05794
LBA0271	L-LDH CDS	261799	262770	972	reverse	-0.291825	4.69e-09
LBA0272	peptidyl-tRNA hydrolase CDS	262905	263462	558	forward	-0.170512	0.213923
LBA0273	trcF CDS	263464	266961	3498	forward	-0.441305	8.91e-10
LBA0274	hypothetical protein CDS	266978	267220	243	forward	-0.016506	0.912703
LBA0275	hypothetical protein CDS	267305	267682	378	forward	-0.089159	0.444715
LBA0276	30S ribosomal protein S1 CDS	267682	268044	363	forward	0.0170239	0.879092
LBA0277	cell cycle CDS	268072	269343	1272	forward	0.166867	0.284673
LBA0278	ftsH CDS	269439	271595	2157	forward	0.318419	3.83e-11
LBA0279	hslO CDS	271652	272542	891	forward	0.238458	0.00967531
LBA0280	transcriptional regulator CDS	272619	273647	1029	forward	0.403248	2.91e-11
LBA0281	lysS CDS	273663	275213	1551	forward	0.146388	0.00400615
LBA0284	rpoB CDS	279065	282706	3642	forward	0.552634	2.57e-34
LBA0285	DNA-directed RNA polymerase subunit beta' CDS	282722	286375	3654	forward	0.524835	1.75e-27
LBA0286	prepilin peptidase CDS	286426	287115	690	reverse	0.124055	0.702004
LBA0287	rpsL CDS	287288	287695	408	forward	-0.251082	8.73e-07
LBA0288	30S ribosomal protein S7 CDS	287711	288181	471	forward	-0.217046	5.78e-05
LBA0289	fusA CDS	288215	290308	2094	forward	-0.173069	0.000291378
LBA0290	rpsJ CDS	290628	290936	309	forward	-0.310114	3.72e-08
LBA0291	rplC CDS	290960	291598	639	forward	-0.275708	1.96e-08
LBA0292	rplD CDS	291613	292230	618	forward	-0.293137	1.31e-08
LBA0293	rplW CDS	292230	292532	303	forward	-0.290153	2.2e-08
LBA0294	rplB CDS	292548	293384	837	forward	-0.263834	4.31e-08
LBA0296	rplV CDS	293707	294060	354	forward	-0.241643	8.32e-06
LBA0297	rpsC CDS	294074	294748	675	forward	-0.222199	4.68e-05
LBA0298	rplP CDS	294748	295188	441	forward	-0.195673	7.39e-05
LBA0299	rpmC CDS	295178	295375	198	forward	-0.175227	0.000630882
LBA0300	rpsQ CDS	295394	295660	267	forward	-0.217421	1.42e-05
LBA0301	rplN CDS	295692	296060	369	forward	-0.2412	3.72e-06
LBA0302	rplX CDS	296080	296313	234	forward	-0.201045	7.04e-05
LBA0303a	30S ribosomal protein S14 CDS	296883	297068	186	forward	-0.238597	1.23e-05
LBA0303	rplE CDS	296328	296870	543	forward	-0.245715	1.79e-06
LBA0304	rpsH CDS	297094	297492	399	forward	-0.232583	2.18e-05
LBA0305	rplF CDS	297517	298047	531	forward	-0.222551	6.47e-06
LBA0306	rplR CDS	298074	298430	357	forward	-0.229808	1.42e-05
LBA0307	rpsE CDS	298448	298954	507	forward	-0.200767	0.000132025
LBA0308	rpmD CDS	298972	299157	186	forward	-0.107518	0.042844
LBA0309	rplO CDS	299181	299621	441	forward	-0.1613	0.00117369
LBA0311	secY CDS	299621	300916	1296	forward	-0.12865	0.00486419
LBA0312	adk CDS	300928	301584	657	forward	-0.11812	0.014596
LBA0313	infA CDS	301656	301877	222	forward	-0.214395	2.27e-05
LBA0314	rpmJ CDS	301894	302010	117	forward	-0.227778	2.17e-05
LBA0315	rpsM CDS	302035	302385	351	forward	-0.297336	1.46e-08
LBA0316	30S ribosomal protein S11 CDS	302407	302799	393	forward	-0.290233	8.35e-09
LBA0317	DNA-directed RNA polymerase subunit alpha CDS	302848	303786	939	forward	-0.213761	3.75e-06
LBA0318	rplQ CDS	303811	304194	384	forward	-0.227678	1.67e-05
LBA0319	cbiO CDS	304386	305237	852	forward	-0.724709	7.31e-11
LBA0320	cbiO CDS	305213	306070	858	forward	-0.64191	4.48e-08
LBA0321	ABC transporter permease CDS	306063	306860	798	forward	-0.500984	4.39e-05
LBA0322	truA CDS	306863	307651	789	forward	-0.635767	2.41e-09
LBA0323	rplM CDS	307756	308199	444	forward	-0.685226	1.66e-44
LBA0324	rpsI CDS	308211	308606	396	forward	-0.696781	3.3e-39
LBA0325	integrase CDS	308676	309728	1053	reverse	-0.818877	2.51e-11
LBA0326	hypothetical protein CDS	309805	309993	189	reverse	-0.200315	0.759324
LBA0327	replication protein CDS	310053	311153	1101	reverse	-0.462337	0.220263
LBA0328	hypothetical protein CDS	311338	311868	531	reverse	-0.364312	0.371685
LBA0329	ftsK CDS	311865	312941	1077	reverse	-0.0814835	0.738412
LBA0330	hypothetical protein CDS	312941	313252	312	reverse	0.0372742	0.910594
LBA0331	hypothetical protein CDS	313425	314309	885	forward	0.1663	0.518886
LBA0332	methylase CDS	314359	317178	2820	forward	-0.34201	0.00605224
LBA0333	hypothetical protein CDS	317178	317549	372	forward	-0.258844	0.236909
LBA0334	hypothetical protein CDS	318099	318239	141	forward	0.199361	0.763789
LBA0335	hypothetical protein CDS	318208	318369	162	forward	0.13046	0.847106
LBA0336	4-methyl-5(beta-hydroxyethyl)-thiazole monophosphate synthesis protein CDS	318450	319034	585	reverse	0.459394	2e-08
LBA0337	hypothetical protein CDS	319080	319739	660	reverse	0.157147	0.586759
LBA0338	hypothetical protein CDS	319813	320571	759	forward	-0.392151	0.200481
LBA0339	phosphoglycerate mutase CDS	320611	321291	681	forward	-0.0109967	0.930014
LBA0340	cation efflux protein CDS	321353	322252	900	forward	0.0924088	0.561324
LBA0341	pga mutase CDS	322682	323122	441	forward	0.052612	0.790378
LBA0342	2',3'-cyclic-nucleotide 2'-phosphodiesterase CDS	323227	324162	936	forward	-0.49469	8.8e-07
LBA0343	aminopeptidase CDS	324213	325562	1350	reverse	-0.0149089	0.831571
LBA0344	hypothetical protein CDS	325633	325959	327	reverse	-0.59665	0.0691465
LBA0345	dUTPase CDS	326061	326612	552	forward	-0.694743	9.19e-05
LBA0346	radA CDS	326612	327988	1377	forward	-0.545292	1.36e-07
LBA0347	gltX CDS	328066	329565	1500	forward	-0.819063	1.47e-40
LBA0348	cysS CDS	329663	331096	1434	forward	0.181314	0.0341778
LBA0349	hypothetical protein CDS	331089	331532	444	forward	0.244245	0.066189
LBA0350	tRNA-rRNA methyltransferase CDS	331519	332271	753	forward	0.121931	0.187869
LBA0351	sigma factor 30 RNA polymerase CDS	332411	332947	537	forward	0.623253	0.0278324
LBA0352	hypothetical protein CDS	333046	333264	219	forward	0.305643	2.38e-09
LBA0353	hypothetical protein CDS	333403	334011	609	forward	0.329817	0.245856
LBA0354	gluconate kinase CDS	334013	335497	1485	forward	0.170686	0.332872
LBA0355	transcriptional regulator CDS	335494	336375	882	reverse	0.128771	0.498213
LBA0356	1-deoxy-D-xylulose-5-phosphate synthase CDS	336498	338240	1743	reverse	0.303151	0.0103714
LBA0357b	50S ribosomal protein L33 CDS	338428	338577	150	forward	-0.1822	0.433111
LBA0357	secE CDS	338586	338753	168	forward	-0.185609	0.085209
LBA0358	nusG CDS	338867	339424	558	forward	-0.0511362	0.461186
LBA0359	rplK CDS	339551	339976	426	forward	-0.250381	8.31e-07
LBA0360	rplA CDS	340056	340748	693	forward	-0.218063	1.31e-05
LBA0361	ABC transporter CDS	340852	341718	867	forward	0.0931818	0.302137
LBA0362	ABC transporter permease CDS	341722	342717	996	forward	0.103481	0.204616
LBA0363	ABC transporter permease CDS	342720	343607	888	forward	0.176674	0.0294515
LBA0364	phosphate transporter ATP-binding protein CDS	343613	344410	798	forward	0.0594626	0.472073
LBA0365	phosphate ABC transporter ATP-binding protein CDS	344412	345167	756	forward	0.219	0.00468163
LBA0366	phoU CDS	345184	345861	678	forward	0.2168	0.00734603
LBA0369	rplJ CDS	347907	348419	513	forward	-0.407225	2.92e-14
LBA0370	rplL CDS	348469	348831	363	forward	-0.446682	2.4e-15
LBA0371	K+ channel CDS	348905	349720	816	forward	-0.0794676	0.672282
LBA0373	hypothetical protein CDS	349754	350374	621	forward	-0.0130895	0.944702
LBA0374	hypothetical protein CDS	350491	350745	255	forward	-0.499936	0.00175501
LBA0375	cytidine-deoxycytidylate deaminase CDS	350778	351284	507	forward	-0.649693	0.000849611
LBA0376	DNA polymerase III (DNA directed) gamma-tau CDS	351479	353269	1791	forward	0.653743	6.66e-32
LBA0377	tnpB CDS	353447	354604	1158	forward	0.562731	1.57e-23
LBA0378	hypothetical protein CDS	354802	355137	336	forward	0.65998	1.3e-23
LBA0379	recR CDS	355138	355737	600	forward	0.646113	3.56e-25
LBA0380	hypothetical protein CDS	355737	355976	240	forward	0.723198	4.18e-14
LBA0381	tmk CDS	356078	356728	651	forward	0.0794096	0.48182
LBA0382	hypothetical protein CDS	356729	357049	321	forward	0.191682	0.240508
LBA0383	DNA polymerase III subunit delta CDS	357050	357907	858	forward	0.0400036	0.688237
LBA0384	DNA replication intiation control protein YabA CDS	357919	358269	351	forward	-0.0150787	0.91374
LBA0385	tetrapyrrole methylase CDS	358269	359123	855	forward	0.0663567	0.501908
LBA0386	acyl-ACP thioesterase CDS	359126	359863	738	forward	0.247835	0.00225135
LBA0387	hypothetical protein CDS	359893	360429	537	forward	0.220228	6.35e-06
LBA0388	glycoprotein endopeptidase CDS	360457	361191	735	forward	0.226464	1.15e-05
LBA0389	ribosomal protein ala-acetyltransferase CDS	361175	361747	573	forward	0.245668	1.28e-05
LBA0390	DNA-binding/iron metalloprotein/AP endonuclease CDS	361744	362793	1050	forward	0.238157	3.4e-06
LBA0391	deoxyribose-p aldolase CDS	362931	363644	714	forward	0.127463	0.0773227
LBA0392	dehydrogenase CDS	363654	364625	972	forward	0.101841	0.137183
LBA0393	gntR CDS	364618	365328	711	forward	0.219059	0.0022924
LBA0394	bile acid-inducible operon protein CDS	365377	366564	1188	reverse	-0.641488	2.15e-09
LBA0397	ABC transporter CDS	369862	371781	1920	reverse	-0.289476	0.00694838
LBA0398	redox-sensing transcriptional repressor Rex CDS	371965	372600	636	forward	-0.507776	6.82e-08
LBA0399	scrR CDS	372648	373634	987	reverse	0.172289	0.525838
LBA0400	scrB CDS	373651	375108	1458	reverse	0.695823	0.00587982
LBA0401	scrA CDS	375343	377292	1950	forward	-0.191852	0.172664
LBA0402	hypothetical protein CDS	377384	377911	528	forward	0.0292939	0.947532
LBA0405	groES CDS	379398	379682	285	forward	-0.692577	4.87e-07
LBA0406	groEL CDS	379705	381333	1629	forward	-0.663797	1.34e-19
LBA0407	hypothetical protein CDS	381372	381503	132	forward	-0.858945	0.124894
LBA0408	hexA CDS	381484	384054	2571	forward	-0.53021	5.65e-08
LBA0409	mutL CDS	384057	385952	1896	forward	-0.357606	0.00122744
LBA0410	ruvA CDS	385952	386539	588	forward	-0.335213	0.045302
LBA0411	ruvB CDS	386551	387600	1050	forward	0.422612	2.65e-08
LBA0412	protein translocase CDS	387650	388060	411	forward	0.137782	0.157169
LBA0413	glucose-6-phosphate 1-dehydrogenase CDS	388167	389618	1452	forward	0.00364355	0.9678
LBA0414	DNA-damage-inducible protein CDS	389494	390732	1239	forward	0.0256281	0.829933
LBA0415	hypothetical protein CDS	390795	391751	957	forward	-0.53928	2.27e-11
LBA0416	RNA helicase CDS	391744	393105	1362	forward	-0.419736	3.33e-11
LBA0417	alaS CDS	393347	395986	2640	forward	-0.263692	2.14e-07
LBA0418	hypothetical protein CDS	396047	396304	258	forward	0.0947629	0.186493
LBA0419	Holliday junction resolvase-like protein CDS	396304	396732	429	forward	0.116893	0.0535511
LBA0420	hypothetical protein CDS	396734	397045	312	forward	0.0821705	0.214772
LBA0421	mutS CDS	397104	399461	2358	forward	0.0814673	0.238891
LBA0422	thioredoxin reductase CDS	399539	399850	312	forward	0.102106	0.213895
LBA0423	mscL CDS	399894	400268	375	reverse	-0.397666	0.0020621
LBA0424	hypothetical protein CDS	400374	400796	423	reverse	-0.620729	0.000109882
LBA0425	murI CDS	400874	401677	804	forward	-0.47886	1.1e-07
LBA0426	nucleoside-triphosphatase CDS	401677	402285	609	forward	-0.520448	1.67e-07
LBA0428	tropomyosin-related protein CDS	403294	403719	426	forward	0.121564	0.0703897
LBA0429	hypothetical protein CDS	403737	404105	369	forward	0.00610777	0.924913
LBA0430	Xaa-Pro dipeptidase CDS	404158	405264	1107	reverse	0.223232	0.0119575
LBA0431	ccpA CDS	405409	406410	1002	forward	-0.253287	0.00500393
LBA0432	glycerophosphoryl diester phosphodiesterase CDS	406445	407812	1368	reverse	-0.389752	0.0102148
LBA0433	hypothetical protein CDS	407908	408231	324	forward	0.0441149	0.820677
LBA0434	UDP-sugar hydrolase CDS	408247	409629	1383	forward	0.0706129	0.516244
LBA0435	hypothetical protein CDS	409562	410230	669	forward	0.137459	0.378063
LBA0436	n-acetylglucosamine catabolic protein CDS	410230	411006	777	forward	0.024462	0.864328
LBA0437	hypothetical protein CDS	411003	411611	609	forward	-0.0913709	0.612446
LBA0438	dedA CDS	411621	412271	651	reverse	0.358538	0.00600111
LBA0439	thioredoxin reductase CDS	412281	413165	885	reverse	0.383595	0.00661197
LBA0441	mutT CDS	420438	420860	423	forward	-0.496556	0.136435
LBA0442	phage related helicase CDS	420860	423454	2595	forward	-0.441811	0.00227143
LBA0443	hypothetical protein CDS	423467	423751	285	forward	-0.432864	0.241416
LBA0444	glycosyltransferase CDS	425058	426221	1164	forward	-0.347248	0.000130071
LBA0445	glycosyltransferase CDS	426236	427279	1044	forward	-0.0735321	0.423374
LBA0446	hypothetical protein CDS	427279	428304	1026	forward	0.00480869	0.960537
LBA0447	phosphoglycerol transferase CDS	428376	430436	2061	forward	0.0645851	0.323068
LBA0448	secG CDS	430504	430737	234	forward	-0.244558	0.00821923
LBA0449	ribonuclease R CDS	430808	433156	2349	forward	0.125776	0.0343314
LBA0450	smpB CDS	433168	433623	456	forward	0.19627	0.0639256
LBA0458	lysR CDS	442703	443584	882	reverse	-0.415363	0.112133
LBA0459	maltose O-acetyltransferase CDS	443767	444219	453	forward	-0.235131	0.599083
LBA0460	amino acid permease CDS	444247	445620	1374	reverse	0.858848	1.49e-11
LBA0461	adhE CDS	445913	448543	2631	forward	-0.193685	0.0257698
LBA0462	glmS CDS	448725	450536	1812	forward	-0.5309	4.49e-13
LBA0466	hypothetical protein CDS	453492	455150	1659	reverse	-0.311281	0.00963704
LBA0468	hypothetical protein CDS	455358	457178	1821	forward	0.881409	2.41e-11
LBA0470	ATP-dependent helicase CDS	458523	460754	2232	forward	0.931931	9.32e-17
LBA0474	NADPH-flavin oxidoreductase CDS	462687	463445	759	forward	0.495839	0.0567905
LBA0475	restriction endonuclease CDS	463844	468349	4506	forward	-0.463517	4.8e-06
LBA0476	hypothetical protein CDS	468352	470100	1749	forward	-0.434799	1e-05
LBA0477	DNA methyltransferase CDS	470105	470974	870	forward	-0.240017	0.123497
LBA0478	methylase CDS	471076	471759	684	forward	-0.315528	0.0295209
LBA0479	hypothetical protein CDS	471808	472509	702	reverse	0.371976	0.495742
LBA0480	hypothetical protein CDS	472744	473094	351	forward	-0.524551	0.295475
LBA0481	ftsK CDS	473261	474388	1128	forward	0.178606	0.703621
LBA0482	hypothetical protein CDS	474519	474932	414	forward	0.869902	0.200741
LBA0483	repB CDS	475046	476128	1083	forward	-0.378049	0.417254
LBA0484	integrase CDS	476393	477595	1203	forward	0.64866	2.94e-15
LBA0485	hypothetical protein CDS	477674	477814	141	forward	0.25687	0.263796
LBA0486	hypothetical protein CDS	477764	478159	396	reverse	-0.0213228	0.89021
LBA0487	hypothetical protein CDS	478246	478461	216	reverse	0.871108	0.00532061
LBA0488	hypothetical protein CDS	478565	478951	387	forward	0.148633	0.634322
LBA0489	serine-threonine protein phosphatase CDS	478997	479866	870	forward	0.0572167	0.775935
LBA0490	hypothetical protein CDS	479955	480071	117	reverse	-0.376887	0.213986
LBA0491	celB CDS	480310	481647	1338	forward	0.0348446	0.907107
LBA0492	hypothetical protein CDS	481647	482540	894	forward	0.018091	0.956869
LBA0497	hypothetical protein CDS	486057	486716	660	forward	-0.10985	0.206141
LBA0498	glycerophosphoryl diester phosphodiesterase CDS	486725	487024	300	forward	-0.0157327	0.970265
LBA0500	msmR CDS	487489	488493	1005	forward	0.217291	0.138058
LBA0502	msmE CDS	488692	489987	1296	forward	0.824111	0.0602575
LBA0503	msmF CDS	490008	490892	885	forward	0.667971	0.153391
LBA0504	msmG CDS	490885	491742	858	forward	-0.0460218	0.917755
LBA0505	bfrA CDS	491742	493034	1293	forward	0.542118	0.158898
LBA0506	msmK CDS	493046	494152	1107	forward	0.29624	0.42191
LBA0507	gtfA CDS	494279	495721	1443	forward	0.320221	0.408548
LBA0508	hypothetical protein CDS	496300	496809	510	forward	0.665722	0.330421
LBA0509	hypothetical protein CDS	496739	496885	147	forward	0.126862	0.82603
LBA0510	pfoR CDS	497648	498691	1044	forward	0.352552	0.0913262
LBA0515	hypothetical protein CDS	500981	502096	1116	forward	-0.103845	0.425263
LBA0516	gntR CDS	502190	502891	702	forward	0.0885551	0.393176
LBA0518	tagD CDS	502927	503313	387	reverse	-0.982393	8.66e-05
LBA0519	tagA CDS	503443	504171	729	forward	0.572908	0.000812496
LBA0520	galactosyltransferase CDS	504181	505272	1092	forward	0.676998	9.29e-08
LBA0521	nadC CDS	505364	506842	1479	forward	0.0390394	0.606611
LBA0522	nadE CDS	506839	507669	831	forward	0.151965	0.0344302
LBA0523	pacL CDS	507861	510533	2673	forward	0.095881	0.253752
LBA0524	rodC CDS	510624	511778	1155	forward	-0.128199	0.464332
LBA0525	epsU CDS	511783	513213	1431	forward	-0.189608	0.215255
LBA0526	glycosyltransferase CDS	513216	513914	699	forward	-0.0945385	0.56456
LBA0527	acmA CDS	514617	515264	648	forward	-0.0215539	0.912356
LBA0528	pcrA CDS	515352	517592	2241	forward	-0.197649	0.0557439
LBA0529	dnlJ CDS	517625	519631	2007	forward	0.233219	0.0028194
LBA0530	hypothetical protein CDS	519646	520794	1149	forward	-0.0462496	0.494089
LBA0531	gatC CDS	520806	521114	309	forward	-0.233957	0.000568511
LBA0532	gatA CDS	521114	522553	1440	forward	-0.250948	6.83e-06
LBA0533	gatB CDS	522558	523988	1431	forward	-0.199621	0.00077309
LBA0534	lipid kinase CDS	524014	524934	921	forward	-0.127839	0.0546528
LBA0538	Na+-H+-exchanging protein CDS	526229	527605	1377	reverse	0.917944	0.00537778
LBA0539	RNA methyltransferase CDS	527971	529323	1353	forward	-0.0395815	0.64725
LBA0540	hypothetical protein CDS	529805	530209	405	forward	0.00272821	0.993245
LBA0541	cadA CDS	530433	532334	1902	forward	-0.184764	0.184462
LBA0542	heavy-metal-transporting ATPase CDS	532360	532590	231	forward	-0.62589	0.0417761
LBA0543	hypothetical protein CDS	532590	533132	543	forward	-0.557261	0.0138732
LBA0544	transcriptional regulator CDS	533152	533787	636	forward	-0.295411	0.122975
LBA0545	hypothetical protein CDS	533869	534456	588	forward	-0.231795	0.26618
LBA0547	site-specific recombinase CDS	535200	536216	1017	reverse	0.00897853	0.979648
LBA0548	site-specific recombinase CDS	536234	536767	534	reverse	0.290949	0.550311
LBA0549	site-specific recombinase CDS	536760	537689	930	reverse	-0.0703003	0.862542
LBA0550	portal protein CDS	537721	538053	333	reverse	-0.110125	0.809527
LBA0551	acetyltransferase CDS	538338	538838	501	forward	-0.277739	0.128995
LBA0552	multidrug transporter CDS	539329	540795	1467	forward	-0.53851	0.000544867
LBA0553	plnI CDS	540836	541594	759	reverse	-0.681057	0.0357538
LBA0554	transcriptional regulator CDS	541605	542117	513	reverse	-0.663274	0.103237
LBA0555	hypothetical protein CDS	542226	543998	1773	forward	0.350834	0.00593316
LBA0556	acetyltransferase CDS	544625	545062	438	forward	-0.122215	0.129098
LBA0557	hypothetical protein CDS	545031	545141	111	forward	-0.0323008	0.833328
LBA0558	aldehyde reductase CDS	545265	546101	837	forward	-0.0276401	0.778941
LBA0559	ABC transporter ATP-binding protein/permease component CDS	546284	546943	660	forward	0.325118	0.362015
LBA0560	ABC transporter ATP-binding protein/permease component CDS	546980	547714	735	forward	0.397583	0.157275
LBA0561	hypothetical protein CDS	547777	547872	96	forward	0.564548	0.380119
LBA0562	uracil permease CDS	547922	549256	1335	reverse	0.784495	0.0140827
LBA0563	pyrR CDS	549268	549798	531	reverse	0.583664	0.203955
LBA0564	HAD family hydrolase CDS	550000	550422	423	reverse	0.0370381	0.955926
LBA0565	HAD family hydrolase CDS	550479	550790	312	reverse	0.054625	0.92718
LBA0566	multidrug transporter CDS	550972	552387	1416	forward	0.00850301	0.961071
LBA0567	multidrug resistance efflux pump CDS	552410	553615	1206	reverse	-0.413529	0.198846
LBA0568	malate permease CDS	553716	554654	939	forward	-0.0528345	0.798408
LBA0569	aminopeptidase CDS	554691	555773	1083	forward	0.141966	0.158834
LBA0570	ABC transporter ATP-binding protein CDS	555867	557492	1626	forward	0.443107	0.0181855
LBA0571	hypothetical protein CDS	557591	558367	777	forward	0.0866863	0.710396
LBA0572	glnH CDS	558432	559250	819	reverse	0.472414	4.99e-05
LBA0573	transcriptional regulator CDS	559448	559891	444	forward	-0.108807	0.633819
LBA0574	ABC transporter ATP-binding protein/permease CDS	559891	561621	1731	forward	-0.251422	0.0125242
LBA0575	ABC transporter ATP-binding protein/permease CDS	561621	563390	1770	forward	0.06056	0.560843
LBA0576	hypothetical protein CDS	563558	564136	579	forward	-0.627803	0.00283563
LBA0577	uridine kinase CDS	564181	564810	630	reverse	-0.5478	0.00173564
LBA0578	glnQ CDS	565475	566215	741	forward	0.0699856	0.351457
LBA0579	glnH CDS	566229	567047	819	forward	0.150222	0.0461841
LBA0581	glnM CDS	567047	567688	642	forward	0.225099	0.00522791
LBA0582	glnP CDS	567703	568359	657	forward	0.260284	0.00082803
LBA0583	hypothetical protein CDS	568438	569358	921	forward	0.556477	0.00383373
LBA0584	hypothetical protein CDS	569355	569798	444	forward	0.246328	0.317994
LBA0586	galactose-1-phosphate uridylyltransferase CDS	571419	572222	804	forward	-0.425865	0.00559865
LBA0587	rbsK CDS	572309	573232	924	forward	0.792578	8.65e-30
LBA0588	rpiA CDS	573233	573925	693	forward	0.877762	2.13e-34
LBA0590	potassium uptake protein Kup CDS	574077	576092	2016	forward	-0.615391	8.31e-07
LBA0591	iunH CDS	576206	577132	927	forward	-0.0941879	0.372111
LBA0592	gntR CDS	577135	577860	726	forward	0.196105	0.0707674
LBA0593	transcriptional regulator CDS	578166	578798	633	forward	-0.0961133	0.697322
LBA0594	ABC transporter ATP-binding protein CDS	578842	580458	1617	forward	0.131467	0.485898
LBA0595	hypothetical protein CDS	580503	581321	819	reverse	-0.137287	0.581509
LBA0596	marR CDS	581451	581891	441	forward	0.00914041	0.97938
LBA0597	multidrug resistance ABC transporter ATP bindingprotein CDS	581970	583727	1758	forward	0.315469	0.0869349
LBA0598	hypothetical protein CDS	583832	584188	357	reverse	-0.0202311	0.962295
LBA0599	transcriptional regulator CDS	584194	584958	765	reverse	0.215102	0.48993
LBA0600	phosphoketolase CDS	585252	587651	2400	forward	0.178442	0.268323
LBA0601	serine protease CDS	587713	588561	849	forward	0.0118399	0.966516
LBA0602	bacteriocin production-related histidine kinase CDS	588692	589972	1281	forward	-0.349198	0.323379
LBA0603	response regulator bacteriocinproduction-related CDS	589978	590775	798	forward	-0.560325	0.146517
LBA0604	plnI CDS	590842	592050	1209	forward	-0.194975	0.534433
LBA0605	hydrolase CDS	592203	593012	810	reverse	0.124964	0.823716
LBA0606	PTS system arbutin-like transporter subunit IIBC CDS	593543	595423	1881	forward	-0.29245	0.368336
LBA0607	transcriptional regulator CDS	595485	596297	813	forward	-0.898317	5.33e-07
LBA0608	hypothetical protein CDS	596281	596778	498	forward	-0.753695	0.00272445
LBA0609	PTS system transporter subunit IIABC CDS	596799	597284	486	forward	-0.594404	0.00419677
LBA0610	hypothetical protein CDS	597409	597675	267	forward	0.794345	5.34e-05
LBA0611	nitroreductase CDS	597710	598366	657	forward	0.654419	9.01e-10
LBA0612	transporter CDS	598461	599813	1353	forward	0.201034	0.00531571
LBA0613	hprT CDS	599922	600491	570	forward	0.13135	0.145756
LBA0615	amino acid permease CDS	601981	603285	1305	reverse	0.670188	2.34e-07
LBA0616	hypothetical protein CDS	603391	604095	705	forward	0.0397207	0.792529
LBA0617	ATP-dependent RNA helicase CDS	604095	605333	1239	forward	-0.0193744	0.856534
LBA0618	ptcC CDS	605330	606655	1326	forward	-0.019286	0.868712
LBA0619	hypothetical protein CDS	606973	607077	105	forward	-0.312538	0.395084
LBA0620	UDP-N-acetylglucosamine 2-epimerase CDS	607121	608263	1143	forward	-0.576668	7.2e-06
LBA0621	gtcA CDS	608276	608800	525	reverse	0.43757	5.43e-05
LBA0622	flavodoxin CDS	608793	609239	447	reverse	0.436173	0.000123026
LBA0623	ampM CDS	609383	610210	828	forward	-0.0539061	0.503187
LBA0624	hypothetical protein CDS	610219	611145	927	forward	0.07659	0.325827
LBA0625	UTP-glucose-1-phosphate uridylyltransferase CDS	611205	612107	903	forward	0.00778037	0.906196
LBA0629	hypothetical protein CDS	615784	616110	327	reverse	0.749456	0.0305625
LBA0630	hypothetical protein CDS	616202	617119	918	forward	0.0157016	0.932162
LBA0631	hypothetical protein CDS	617353	617457	105	forward	0.207223	0.187244
LBA0632	RNA methyltransferase CDS	617543	618925	1383	reverse	0.128027	0.15525
LBA0633	recX CDS	619051	619863	813	forward	-0.357634	0.0371837
LBA0634	hypothetical protein CDS	619873	620349	477	forward	-0.346758	0.0333803
LBA0635	transporter protein - hemolysin CDS	620918	621781	864	forward	0.0621585	0.499734
LBA0636	prfC CDS	621781	623352	1572	forward	0.018768	0.783777
LBA0637	hypothetical protein CDS	623417	623698	282	reverse	-0.103869	0.650491
LBA0639	ptsH CDS	626544	626810	267	forward	-0.337664	8.8e-11
LBA0640	ptsI CDS	626810	628543	1734	forward	-0.38759	3.81e-16
LBA0643	coiA CDS	630121	630984	864	forward	0.749467	0.00468042
LBA0644	hypothetical protein CDS	630981	631601	621	reverse	0.546038	4.44e-07
LBA0645	hypothetical protein CDS	631681	632295	615	reverse	0.205068	0.34233
LBA0646	GTP pyrophosphokinase CDS	632372	633004	633	forward	0.143427	0.205358
LBA0647	ppnK CDS	633001	633804	804	forward	0.327852	0.00182832
LBA0648	rluD CDS	633797	634699	903	forward	0.587984	0.00269814
LBA0650	hypothetical protein CDS	636608	637300	693	reverse	-0.0509981	0.691076
LBA0651	isomerase CDS	637393	638421	1029	reverse	-0.177877	0.088432
LBA0654	pacL CDS	638578	641337	2760	forward	-0.200011	0.0765046
LBA0655	pthA CDS	641407	641787	381	forward	-0.16159	0.0334869
LBA0656	permease CDS	641803	642990	1188	forward	-0.130356	0.0322297
LBA0657	rRNA methylase CDS	643053	643607	555	forward	0.0671167	0.500654
LBA0658	hypothetical protein CDS	643609	643998	390	forward	0.0683797	0.549443
LBA0659	DNA translocase FtsK CDS	644021	646456	2436	forward	0.102548	0.0965463
LBA0660	protease CDS	646443	647657	1215	forward	-0.274864	0.0110709
LBA0661	protease CDS	647654	648907	1254	forward	0.500462	1.22e-07
LBA0663	transcriptional regulator CDS	649708	650832	1125	forward	0.527726	1.31e-17
LBA0664	pgsA CDS	650855	651415	561	forward	0.420513	2e-07
LBA0666	recA CDS	651592	652683	1092	forward	0.322806	6.55e-06
LBA0667	ymdA CDS	652801	654432	1632	forward	-0.429318	2.25e-13
LBA0668	undecaprenyl-phosphaten-acetyl- glucosaminyltransfera se CDS	654533	655702	1170	forward	-0.19839	0.116464
LBA0669	hypothetical protein CDS	655728	656390	663	reverse	-0.04563	0.865806
LBA0670	competence protein CDS	656433	657716	1284	forward	0.87991	0.11388
LBA0671	competence protein CDS	657713	658408	696	forward	0.473325	0.00115324
LBA0672	yvyD CDS	658491	659033	543	forward	0.470659	7.2e-14
LBA0673	secA CDS	659172	661571	2400	forward	0.338827	5.33e-11
LBA0674	peptide chain release factor 2 CDS	661748	662746	999	forward	0.21943	0.00842154
LBA0675	hypothetical protein CDS	662754	663029	276	forward	0.330531	0.0274761
LBA0676	ptsK CDS	663045	664013	969	forward	0.386468	9.57e-06
LBA0677	prolipoprotein diacylglyceryl transferase CDS	664003	664845	843	forward	0.226391	0.00663282
LBA0678	gpsA CDS	664885	665904	1020	forward	-0.0477784	0.462478
LBA0679	trxB CDS	665981	666907	927	forward	0.0104243	0.870525
LBA0680	glgB CDS	667085	669001	1917	forward	0.862344	4.09e-11
LBA0681	glgC CDS	669017	670162	1146	forward	0.925969	2.2e-07
LBA0682	glgD CDS	670152	671294	1143	forward	0.824688	4.08e-07
LBA0683	glgA CDS	671304	672734	1431	forward	0.60995	2.55e-06
LBA0685	glycogen phosphorylase CDS	672753	675164	2412	forward	0.64308	2.68e-11
LBA0686	amylopullulanase CDS	675164	676933	1770	forward	0.756889	8.27e-12
LBA0687	phosphoglucomutase CDS	677052	678776	1725	forward	-0.164484	0.0494175
LBA0688	uvrB CDS	678879	680930	2052	forward	0.889287	9.44e-44
LBA0689	uvrA CDS	680917	683757	2841	forward	0.957426	7.1e-59
LBA0690	hypothetical protein CDS	683820	684362	543	forward	0.159824	0.0303094
LBA0691	hypothetical protein CDS	684444	685325	882	forward	0.596861	6.14e-07
LBA0692	hypothetical protein CDS	685335	686378	1044	forward	0.453196	2.43e-06
LBA0693	hypothetical protein CDS	686371	687306	936	forward	0.236857	0.0647061
LBA0696	amino acid permease CDS	689813	691249	1437	reverse	-0.528684	1.5e-07
LBA0697	transcriptional regulator CDS	691863	692894	1032	forward	0.359961	1.16e-12
LBA0698	glyceraldehyde-3-p dehydrogenase CDS	692948	693964	1017	forward	-0.251885	7.65e-08
LBA0699	pgk CDS	694078	695289	1212	forward	-0.318914	2.09e-10
LBA0700	tpiA CDS	695315	696073	759	forward	-0.317181	3.5e-10
LBA0701	hypothetical protein CDS	696391	696912	522	reverse	0.723442	0.000271406
LBA0702	HAD family phosphatase CDS	696925	697800	876	reverse	0.635029	6.19e-06
LBA0703	uracil-DNA glycosylase CDS	697868	698566	699	forward	-0.452598	0.00124051
LBA0704	eutD CDS	698578	699567	990	forward	-0.179816	0.0904022
LBA0705	hypothetical protein CDS	699567	700046	480	forward	-0.0136593	0.910861
LBA0706	DNA polymerase III subunit alpha CDS	700121	700654	534	reverse	-0.248667	0.0940488
LBA0708	murB CDS	700750	701646	897	forward	-0.317569	0.000178805
LBA0709	potA CDS	701705	702802	1098	forward	-0.834418	3.41e-08
LBA0711	potB CDS	702792	703604	813	forward	-0.94015	3.62e-07
LBA0712	potC CDS	703601	704416	816	forward	-0.567659	0.00131599
LBA0713	potD CDS	704413	705486	1074	forward	-0.51103	0.00011324
LBA0714	hypothetical protein CDS	705523	706365	843	forward	-0.369991	0.00176833
LBA0715	hypothetical protein CDS	706362	707321	960	forward	-0.484293	1.18e-11
LBA0716	glmM CDS	707353	708711	1359	forward	-0.536371	1.75e-16
LBA0717	HAD superfamily hydrolase CDS	708811	709626	816	forward	0.0197691	0.887669
LBA0718	HAD superfamily hydrolase CDS	709660	710445	786	forward	0.292515	0.0154738
LBA0720	hypothetical protein CDS	710539	711255	717	forward	0.326719	0.00544652
LBA0722	protein-tyrosine-phosphatase CDS	711259	711717	459	forward	0.2309	0.0833874
LBA0723	glycerate kinase CDS	711741	712877	1137	reverse	-0.167799	0.585312
LBA0724	licT CDS	713104	713949	846	forward	-0.624388	0.00235751
LBA0725	phosphotransferase system enzyme II CDS	714074	716065	1992	forward	-0.174795	0.66398
LBA0726	phospho-beta-galactosidase II CDS	716147	717622	1476	forward	-0.956483	3.7e-08
LBA0728	hypothetical protein CDS	717751	718698	948	forward	-1.18865	0.0392982
LBA0730a	30S ribosomal protein S14 CDS	720753	720938	186	forward	0.978176	3.42e-06
LBA0732	hypothetical protein CDS	721103	721618	516	forward	0.546026	0.0725411
LBA0733	hypothetical protein CDS	721708	722436	729	forward	-0.754214	7.5e-41
LBA0734	cglA CDS	722562	723536	975	forward	-0.118454	0.857937
LBA0735	competence protein CDS	723502	724506	1005	forward	0.58346	0.292611
LBA0737	competence protein CDS	724519	724878	360	forward	-0.461398	0.47755
LBA0738	hypothetical protein CDS	724844	725272	429	forward	-0.231497	0.695601
LBA0739	hypothetical protein CDS	725459	726061	603	forward	0.566208	0.2501
LBA0740	modification methylase CDS	726235	727236	1002	forward	0.391533	0.000113839
LBA0741	ackB CDS	727277	728461	1185	forward	0.161795	0.037525
LBA0742	hypothetical protein CDS	729095	729985	891	forward	0.0513028	0.915192
LBA0743	PLP-dependent aminotransferase CDS	730074	730979	906	forward	-0.0717625	0.816301
LBA0744	PLP-dependent aminotransferase CDS	730952	731155	204	forward	0.0868052	0.879025
LBA0745	mannose-6-phosphate isomerase CDS	731224	732189	966	forward	-0.750639	0.000130809
LBA0746	response regulator CDS	732616	733338	723	forward	-0.139412	0.245076
LBA0747	histidine kinase CDS	733341	734792	1452	forward	-0.217752	0.0436866
LBA0748	oxidoreductase CDS	734917	735291	375	forward	0.137315	0.802704
LBA0749	oxidoreductase CDS	735327	735980	654	forward	-0.125407	0.733276
LBA0750	alkaline phosphatase CDS	736014	738191	2178	reverse	0.407943	0.00029542
LBA0752	pgi CDS	739022	740359	1338	forward	-0.40934	1.74e-16
LBA0753	multi-drug-type permease CDS	740473	741861	1389	forward	0.0857279	0.555235
LBA0754	esterase CDS	741942	742955	1014	reverse	-0.0318159	0.885384
LBA0755	hypothetical protein CDS	743529	743900	372	forward	0.820994	0.00247247
LBA0757	DNA primase CDS	745463	746965	1503	reverse	0.0223182	0.920959
LBA0758	prophage DNA packaging protein NU1 CDS	747077	747301	225	reverse	0.854742	0.105988
LBA0759	hypothetical protein CDS	747374	747598	225	reverse	0.486602	0.373074
LBA0760	hypothetical protein CDS	747602	747985	384	reverse	0.63253	0.261681
LBA0761	hypothetical protein CDS	747989	748207	219	reverse	0.474343	0.449434
LBA0762	hypothetical protein CDS	748200	748406	207	reverse	0.436907	0.516992
LBA0763	hypothetical protein CDS	748541	749092	552	forward	0.3756	0.0407059
LBA0764	integrase CDS	749258	750328	1071	forward	0.396088	0.00113985
LBA0765	UDP-N-acetylmuramyl tripeptide synthetase CDS	750576	751928	1353	reverse	0.132174	0.0854187
LBA0766	thymidine kinase CDS	752052	752675	624	forward	0.0549862	0.637598
LBA0767	prfA CDS	752691	753776	1086	forward	0.0519883	0.476198
LBA0768	hemK CDS	753769	754611	843	forward	0.19178	0.0144995
LBA0769	Sua5 family translation factor CDS	754608	755612	1005	forward	0.113621	0.111759
LBA0770	upp CDS	755699	756328	630	forward	-0.087585	0.414552
LBA0772	ATP synthase F0F1 subunit A CDS	756451	757164	714	forward	-0.398944	1.54e-16
LBA0773	ATP synthase F0F1 subunit C CDS	757185	757418	234	forward	-0.401038	4.74e-14
LBA0774	ATP synthase F0F1 subunit B CDS	757475	757984	510	forward	-0.480881	9e-21
LBA0775	ATP synthase F0F1 subunit delta CDS	757984	758532	549	forward	-0.435126	5.47e-18
LBA0776	ATP synthase F0F1 subunit alpha CDS	758547	760058	1512	forward	-0.432635	2.73e-21
LBA0777	ATP synthase F0F1 subunit gamma CDS	760069	761031	963	forward	-0.364846	2.53e-14
LBA0778	ATP synthase F0F1 subunit beta CDS	761054	762493	1440	forward	-0.355267	2e-14
LBA0779	atpC CDS	762505	762945	441	forward	-0.387561	1.15e-14
LBA0780	mreB CDS	763329	764318	990	forward	0.436183	4.11e-12
LBA0781	hypothetical protein CDS	764634	764861	228	forward	0.403589	3.35e-05
LBA0782	rodA CDS	764883	766076	1194	forward	0.467337	3.32e-15
LBA0783	hypothetical protein CDS	766143	766607	465	reverse	0.0826876	0.30108
LBA0784	recombination factor protein RarA CDS	767249	768568	1320	reverse	0.118078	0.236037
LBA0785	hypothetical protein CDS	768571	769038	468	reverse	0.12474	0.43027
LBA0786	rpsD CDS	769129	769740	612	reverse	-0.128556	0.00571184
LBA0788	septation ring formation regulator EzrA CDS	770022	771734	1713	forward	-0.300425	0.000752829
LBA0789	nifS CDS	771822	772982	1161	forward	-0.546007	3.47e-12
LBA0790	thiI CDS	772982	774199	1218	forward	-0.591524	6.13e-24
LBA0791	16s pseudouridylate synthase CDS	774246	774956	711	forward	-0.353806	0.0206626
LBA0792	hypothetical protein CDS	775118	775270	153	forward	0.00407659	0.987052
LBA0793	hypothetical protein CDS	775697	775819	123	forward	-0.992638	0.0803886
LBA0794	valS CDS	776256	778895	2640	forward	-0.819748	6.39e-51
LBA0795	folC CDS	778896	780167	1272	forward	-0.651199	3.84e-12
LBA0796	hydrolase CDS	780157	780834	678	forward	-0.275224	0.000580829
LBA0797	radC CDS	780871	781494	624	forward	-0.212813	0.0139691
LBA0798	mreB CDS	781590	782594	1005	forward	0.147173	0.0192194
LBA0799	mreC CDS	782640	783491	852	forward	0.103062	0.102869
LBA0800	mreD CDS	783491	784030	540	forward	0.133897	0.0958829
LBA0802	hypothetical protein CDS	784295	784624	330	forward	-0.165767	0.605335
LBA0803	mraW CDS	785233	786180	948	forward	0.683639	2.29e-26
LBA0804	ftsL CDS	786194	786556	363	forward	0.775022	1.7e-13
LBA0805	penicillin-binding protein CDS	786556	788718	2163	forward	0.677122	2.29e-20
LBA0806	mraY CDS	788725	789693	969	forward	0.233181	0.00816137
LBA0808	murD CDS	789697	791076	1380	forward	0.125721	0.0960558
LBA0809	murG CDS	791079	792185	1107	forward	0.0281272	0.73279
LBA0810	ftsQ CDS	792203	793060	858	forward	0.138429	0.0683821
LBA0811	ftsA CDS	793121	794473	1353	forward	0.0484069	0.478895
LBA0812	ftsZ CDS	794488	795846	1359	forward	0.0500191	0.384403
LBA0814	ylmF CDS	795865	796302	438	forward	0.0916464	0.251389
LBA0815	ylmH CDS	796605	797405	801	forward	-0.0553798	0.568315
LBA0816	cell-division initiation protein CDS	797381	798184	804	forward	-0.649398	3.31e-22
LBA0817	ileS CDS	798407	801190	2784	forward	-0.65648	3.94e-31
LBA0818	cold-shock protein CDS	801190	801393	204	forward	-0.601587	1.17e-06
LBA0819	ADP-ribose pyrophosphatase CDS	801412	801981	570	forward	-0.545179	8.29e-13
LBA0820	MTA-SAH nucleosidase CDS	802317	803012	696	forward	-0.557704	3.22e-10
LBA0821	hypothetical protein CDS	803152	803493	342	forward	-0.469855	3.38e-06
LBA0822	mnmA CDS	803501	804628	1128	forward	-0.397448	3.35e-09
LBA0823	phosphoglycerate mutase CDS	804718	805377	660	forward	-0.85757	1.03e-07
LBA0824	hypothetical protein CDS	805377	806021	645	forward	-0.690121	3.39e-05
LBA0825	exodeoxyribonuclease V subunit alpha CDS	806021	808375	2355	forward	-0.428099	7.15e-07
LBA0826	hypothetical protein CDS	808438	810117	1680	forward	0.67422	6.15e-05
LBA0827	transcriptional regulator CDS	810148	811095	948	reverse	0.166094	0.494447
LBA0828	metallo-b-lactamase superfamily protein CDS	811148	812827	1680	reverse	0.00230296	0.966061
LBA0829	hypothetical protein CDS	812834	813055	222	reverse	-0.246969	0.0147759
LBA0830	def CDS	813398	813973	576	reverse	-0.660377	3.71e-12
LBA0831	bipA CDS	814206	816050	1845	forward	-0.806792	3.08e-58
LBA0833	ftsW CDS	816151	817335	1185	forward	0.338379	0.00286519
LBA0834	hypothetical protein CDS	817332	817676	345	forward	0.124491	0.495067
LBA0835	hypothetical protein CDS	817673	818224	552	forward	0.112351	0.468444
LBA0836	coaD CDS	818224	818709	486	forward	0.276278	0.0976021
LBA0837	hypothetical protein CDS	818702	819742	1041	forward	0.179698	0.156385
LBA0838	competence protein CDS	819798	820481	684	forward	-0.39817	0.342152
LBA0839	competence protein CDS	820450	822738	2289	forward	0.0927798	0.715766
LBA0840	DNA polymerase III subunit delta CDS	822735	823724	990	forward	-0.227772	0.228412
LBA0841	rpsT CDS	823785	824042	258	reverse	-0.586889	3.26e-06
LBA0842	30S ribosomal protein S15 CDS	824243	824389	147	forward	-0.263265	1.41e-06
LBA0843	hypothetical protein CDS	824655	826412	1758	forward	-0.00757759	0.906338
LBA0844	hypothetical protein CDS	826415	827248	834	forward	0.140477	0.13204
LBA0845	tuf CDS	827438	828628	1191	forward	-0.151947	0.000455569
LBA0846	tig CDS	828774	830102	1329	forward	-0.589278	1.35e-31
LBA0847	clpX CDS	830229	831491	1263	forward	-0.191518	0.00280141
LBA0848	engB CDS	831481	832071	591	forward	-0.104597	0.151343
LBA0849	dapF CDS	832103	833107	1005	reverse	-0.257653	0.151297
LBA0850	aspartate kinase CDS	833119	834474	1356	reverse	0.0289504	0.876961
LBA0851	lysA CDS	834953	836260	1308	forward	-0.550024	0.00480794
LBA0852	dapD CDS	836281	836991	711	forward	-0.280293	0.291579
LBA0853	amino acid amidohydrolase CDS	836994	838145	1152	forward	-0.521591	0.0116257
LBA0854	dihydrodipicolinate synthase CDS	838151	839086	936	forward	-0.672826	0.00123388
LBA0855	dapB CDS	839073	839858	786	forward	-0.706319	6.06e-06
LBA0856	aspartate aminotransferase CDS	839874	841049	1176	forward	-0.770981	2.55e-10
LBA0857	aspartate-semialdehyde dehydrogenase CDS	841049	842107	1059	forward	-0.844756	7.53e-13
LBA0858	penicillin-binding protein CDS	842198	843307	1110	forward	-0.791839	0.00110741
LBA0860	hypothetical protein CDS	843344	844957	1614	reverse	0.735512	3.18e-09
LBA0861	polyferredoxin CDS	845299	845568	270	forward	-0.256667	0.589746
LBA0863	hypothetical protein CDS	845582	846097	516	forward	-0.047692	0.925546
LBA0864	hypothetical protein CDS	846154	847647	1494	forward	-0.991196	9.27e-19
LBA0865	nucleoside hydrolase CDS	847716	848642	927	reverse	-0.436733	3.7e-05
LBA0866	dehydrogenase CDS	848905	849060	156	forward	0.729618	0.0347466
LBA0867	hypothetical protein CDS	849280	850083	804	forward	0.664598	0.00143039
LBA0868	hypothetical protein CDS	850208	850678	471	forward	0.0856268	0.659017
LBA0869	hypothetical protein CDS	850705	850911	207	forward	0.264123	0.364692
LBA0874	phospho-beta-galactosidase I CDS	852717	854165	1449	reverse	-0.218322	0.359003
LBA0875	gntR CDS	854251	854955	705	reverse	0.0121224	0.973239
LBA0876	PTS system cellobiose-specific transporter subunit IIC CDS	855310	855645	336	forward	-0.412597	0.0711957
LBA0877	PTS system cellobiose-specific transporter subunit IIA CDS	855671	856042	372	forward	-0.630741	0.00742899
LBA0878	hypothetical protein CDS	856152	856658	507	forward	-0.000937331	0.998705
LBA0879	PTS system cellobiose-specific transporter subunit IIC CDS	857012	857782	771	forward	-0.474677	0.198978
LBA0880	hypothetical protein CDS	857885	858295	411	reverse	0.0348496	0.826217
LBA0881	phospho-beta-glucosidase CDS	858384	859865	1482	reverse	0.12105	0.344983
LBA0882	gntR CDS	859875	860597	723	reverse	0.161194	0.38142
LBA0883	hypothetical protein CDS	860739	860984	246	reverse	-0.637875	0.279983
LBA0884	PTS system cellobiose-specific transporter subunit IIC CDS	861033	862460	1428	reverse	-0.576743	0.04231
LBA0885	beta-glucosidase CDS	862460	863842	1383	reverse	-0.976453	0.0209198
LBA0886	sugar kinase CDS	864028	864912	885	reverse	-0.0157799	0.964785
LBA0887	hypothetical protein CDS	865032	865520	489	forward	-0.479252	0.0129098
LBA0888	hypothetical protein CDS	865595	866191	597	forward	-0.870702	0.0001081
LBA0889	eno CDS	866241	867527	1287	reverse	-0.507732	1.4e-26
LBA0890	hypothetical protein CDS	867753	868586	834	forward	0.358909	0.0895582
LBA0891	hypothetical protein CDS	868637	869212	576	reverse	0.32201	0.0828076
LBA0892	bshA CDS	869317	870294	978	reverse	-0.811894	3.3e-28
LBA0893	integrase CDS	870710	871660	951	reverse	0.23941	0.387847
LBA0894	hypothetical protein CDS	871880	872080	201	reverse	0.252402	0.308445
LBA0895	capsid protein CDS	872083	872736	654	reverse	0.164066	0.250121
LBA0896	transcriptional regulator CDS	873265	873603	339	reverse	-0.173726	0.754787
LBA0897	Cro-like protein CDS	873767	873970	204	forward	-0.848613	0.191353
LBA0899	transporter protein CDS	874230	875621	1392	forward	-0.210224	0.399874
LBA0901	thyA CDS	875749	876705	957	forward	0.7187	0.000498977
LBA0902	dfrA CDS	876715	877218	504	forward	0.974119	3.12e-05
LBA0904	OM lipoprotein CDS	880089	880943	855	forward	-0.407272	0.0914712
LBA0905	ABC transporter ATP-binding protein CDS	880958	882019	1062	forward	-0.340738	0.132909
LBA0906	ABC transporter -permease CDS	882012	882713	702	forward	0.0158645	0.961185
LBA0907	fumC CDS	882913	884316	1404	forward	-0.730755	8.83e-12
LBA0908	fumarate reductase flavoprotein subunit CDS	884330	885712	1383	forward	-0.756844	3.77e-17
LBA0909	mucus binding protein CDS	885868	887394	1527	forward	-0.76537	6.83e-05
LBA0910	ldh CDS	887481	888407	927	forward	-0.934699	1.22e-15
LBA0911	aminopeptidase CDS	888536	889849	1314	forward	-0.400724	8.71e-06
LBA0912	2-oxoglutarate-malate translocator CDS	890101	891567	1467	forward	-0.542634	4.9e-05
LBA0913	hydrolase CDS	891644	892435	792	forward	-0.22176	0.209619
LBA0915	citD CDS	893570	893863	294	forward	-0.975178	8.65e-15
LBA0916	citE CDS	893863	894777	915	forward	-0.874143	1.75e-29
LBA0917	citF CDS	894767	896308	1542	forward	-0.720072	2.25e-26
LBA0918	citG CDS	896280	896414	135	forward	-0.849127	0.000428742
LBA0919	hypothetical protein CDS	896551	897006	456	forward	-0.286815	0.21717
LBA0920	ABC transporter permease CDS	897211	898044	834	reverse	-0.197334	0.247204
LBA0921	ABC transporter ATP-binding protein CDS	898045	899745	1701	reverse	-0.380351	0.00273851
LBA0922	hypothetical protein CDS	899757	900314	558	reverse	-0.115888	0.618255
LBA0923	hypothetical protein CDS	900465	900836	372	forward	-0.239895	0.328499
LBA0924	transporter protein CDS	900864	901196	333	reverse	-0.384778	0.0754615
LBA0925	transcriptional regulator CDS	901252	902190	939	reverse	-0.671857	1.16e-05
LBA0927	hypothetical protein CDS	902369	903724	1356	forward	-0.667366	3.37e-09
LBA0928	hypothetical protein CDS	903774	903857	84	reverse	0.264106	0.474383
LBA0930	transcriptional regulator CDS	903959	904468	510	reverse	0.237829	0.0380362
LBA0931	prmA CDS	904529	905473	945	forward	-0.181798	0.122995
LBA0932	relA CDS	905906	908146	2241	forward	0.0971912	0.19159
LBA0933	D-tyrosyl-tRNA(Tyr) deacylase CDS	908146	908583	438	forward	0.340161	0.00548139
LBA0935	hisS CDS	908875	910161	1287	forward	-0.236183	0.000184261
LBA0936	aspS CDS	910169	912013	1845	forward	-0.272215	2.25e-06
LBA0937	aromatic amino acid transferase CDS	912079	913263	1185	reverse	-0.267785	0.00951319
LBA0939	pantothenate metabolism flavoprotein-like protein CDS	913420	914613	1194	forward	-0.00754357	0.953198
LBA0940	reductase-dehydrogenase CDS	914944	915759	816	forward	0.487302	0.00094156
LBA0941	cof family protein CDS	915811	916623	813	forward	0.0283905	0.861074
LBA0942	glyoxylate reductase CDS	916690	917655	966	forward	-0.280962	0.0046137
LBA0943	cationic amino acid transporter CDS	917690	918886	1197	reverse	0.281717	0.0256347
LBA0945	alkaline phosphatase CDS	919173	919787	615	reverse	0.676161	0.00074175
LBA0948	inner membrane trans-acylase CDS	923251	925044	1794	forward	0.812491	1.85e-33
LBA0949	metallo-beta-lactamase superfamily CDS	925065	926003	939	forward	0.789376	3.86e-29
LBA0950	oxidoreductase CDS	926000	926794	795	forward	0.544918	2.23e-13
LBA0951	hypothetical protein CDS	926800	927045	246	forward	0.528155	1.02e-07
LBA0952	rpmF CDS	927150	927338	189	forward	-0.354969	1.7e-08
LBA0953	yfkN CDS	927396	928952	1557	forward	-0.722291	4.31e-26
LBA0954	hypothetical protein CDS	929014	929232	219	reverse	-0.117629	0.438717
LBA0955	DNA polymerase III subunit alpha CDS	929349	932456	3108	forward	0.559968	1.17e-13
LBA0956	6-phosphofructokinase CDS	932623	933585	963	forward	-0.332616	1.83e-13
LBA0957	kpyK CDS	933614	935383	1770	forward	-0.378007	1.69e-15
LBA0958	hypothetical protein CDS	935507	936397	891	forward	-0.75082	1.83e-11
LBA0959	xerD CDS	936387	937292	906	forward	-0.851188	1.44e-14
LBA0960	ribT CDS	937302	937664	363	forward	-0.656409	1.37e-05
LBA0961	hypothetical protein CDS	937651	938391	741	forward	-0.771448	4.97e-10
LBA0962	hypothetical protein CDS	938381	938974	594	forward	-0.403597	0.00035821
LBA0964	rluB CDS	938974	939690	717	forward	-0.449691	2.8e-06
LBA0965	hypothetical protein CDS	939914	940603	690	forward	-0.220106	0.0292606
LBA0968	rpsA CDS	941963	943174	1212	forward	-0.629578	9.7e-41
LBA0969	engA CDS	943260	944567	1308	forward	-0.289144	7.24e-06
LBA0970	DNA-binding protein II HB CDS	944731	945006	276	forward	-0.581827	6.25e-30
LBA0971	O-linked transferase CDS	945094	946341	1248	forward	-0.204299	0.0368553
LBA0972	hypothetical protein CDS	946374	947261	888	reverse	0.0166393	0.899165
LBA0973	tRNA CCA-pyrophosphorylase CDS	947345	948544	1200	forward	-0.260268	0.0159368
LBA0974	channel-forming protein CDS	948584	949249	666	reverse	-0.53048	0.000134704
LBA0975	family protein CDS	949369	950220	852	forward	-0.512881	2.5e-09
LBA0976	hypothetical protein CDS	950223	950453	231	forward	-0.272756	0.122327
LBA0977	Na+-H+ antiporter CDS	950498	952099	1602	forward	-0.0492645	0.680477
LBA0978	GTP binding protein CDS	952133	952987	855	forward	-0.077297	0.531354
LBA0979	rnhB CDS	952977	953729	753	forward	-0.143213	0.287084
LBA0980	DNA processing protein subunit A CDS	953791	954648	858	forward	0.0664999	0.599312
LBA0981	DNA topoisomerase I CDS	954709	956826	2118	forward	0.203429	0.000651652
LBA0982	gidA CDS	956853	958169	1317	forward	0.294855	6.66e-06
LBA0983	xerC CDS	958169	959077	909	forward	0.368613	1.05e-07
LBA0984	hslV CDS	959087	959611	525	forward	0.549572	1.65e-13
LBA0985	hslU CDS	959623	961023	1401	forward	0.482021	4.06e-18
LBA0986	galactose mutarotase related enzyme CDS	961181	962080	900	forward	-0.381662	0.000576689
LBA0987	hypothetical protein CDS	962250	962654	405	reverse	-0.284829	0.104508
LBA0989	lacE CDS	962839	964125	1287	forward	-0.0718405	0.741454
LBA0990	hydrolase CDS	964122	964976	855	forward	-0.0985931	0.668745
LBA0991	xerD CDS	965003	965815	813	reverse	-0.260274	0.371408
LBA0992	crcB CDS	966034	966423	390	forward	-0.412549	0.373356
LBA0993	crcB CDS	966425	966799	375	forward	-0.428747	0.315823
LBA0994	pepD CDS	966844	968247	1404	reverse	-0.0943349	0.3253
LBA0998	NAD+ binding protein for K+transport CDS	973896	974567	672	reverse	-0.161264	0.617289
LBA0999	Na+-transporting ATP synthase CDS	974560	975900	1341	reverse	-0.104903	0.631736
LBA1000	recQ CDS	976061	977833	1773	forward	0.550016	0.00148314
LBA1001	trp repressor binding protein CDS	977918	978370	453	forward	0.793024	5.92e-19
LBA1002	excinuclease subunit A CDS	978443	980977	2535	forward	0.513419	0.000536076
LBA1003	mmuM CDS	981037	981969	933	forward	0.394869	0.0765227
LBA1005	acetyltransferase CDS	983001	983390	390	forward	0.0582407	0.860254
LBA1010	hypothetical protein CDS	986253	987458	1206	forward	0.636188	1.65e-13
LBA1011	hypothetical protein CDS	987582	988988	1407	forward	-0.504413	0.000229251
LBA1012	treB CDS	989171	991102	1932	reverse	-0.47568	0.155161
LBA1013	treR CDS	991285	992010	726	forward	-0.312294	0.390853
LBA1014	treC CDS	992021	993685	1665	forward	-0.205025	0.326158
LBA1015	type 1 capsular polysaccharide biosynthesis protein CDS	993847	994587	741	reverse	0.356917	0.454159
LBA1016	mucus binding protein CDS	995031	995588	558	forward	-0.330596	0.450842
LBA1017	mucus binding protein CDS	995548	996432	885	forward	0.0240837	0.957422
LBA1018	mucus binding protein CDS	997153	998193	1041	forward	-0.101614	0.819841
LBA1019	mucus binding protein CDS	998965	1006917	7953	forward	0.197461	0.147046
LBA1020	mucus binding protein CDS	1007250	1014182	6933	forward	-0.139592	0.370147
LBA1021	transcriptional regulator CDS	1014163	1014354	192	reverse	-0.409041	0.493313
LBA1022	arginase CDS	1014416	1015279	864	forward	-0.281401	0.498891
LBA1023	oxidoreductase CDS	1015365	1016003	639	forward	-0.346607	0.328786
LBA1024	lysR CDS	1016062	1016928	867	reverse	-0.685284	0.0403899
LBA1025	aldo/keto reductase CDS	1017041	1017901	861	forward	0.558155	0.220577
LBA1026	aldo/keto reductase CDS	1017922	1018791	870	forward	0.00686205	0.985949
LBA1027	oxidoreductase CDS	1019042	1019899	858	forward	-0.157514	0.0328966
LBA1030	streptothricine-acetyl-transferase CDS	1021535	1022068	534	forward	0.620124	0.00191954
LBA1031	serine-specific protein kinase CDS	1022290	1022883	594	forward	0.412491	0.0087981
LBA1032	hypothetical protein CDS	1022922	1023332	411	forward	0.654573	0.00797582
LBA1033	hypothetical protein CDS	1023482	1024054	573	forward	-0.233742	0.723844
LBA1034	hypothetical protein CDS	1024067	1024528	462	forward	0.319369	0.557197
LBA1035	hypothetical protein CDS	1024525	1024728	204	reverse	0.118593	0.860446
LBA1036	branched-chain amino acid transporter CDS	1025436	1026806	1371	forward	-0.86313	0.000779428
LBA1037	aldose reductase CDS	1026949	1027815	867	forward	0.306669	0.394931
LBA1038	hypothetical protein CDS	1028114	1029013	900	reverse	0.785439	0.0464144
LBA1039	lysR CDS	1029495	1029788	294	reverse	0.138035	0.839442
LBA1040	hydrolase CDS	1029787	1029930	144	forward	0.403478	0.555005
LBA1042	glutamine ABC transporter membrane spanning permease CDS	1030269	1030928	660	forward	0.593685	0.0567301
LBA1044	ABC transporter CDS	1030909	1031583	675	forward	0.406081	0.154033
LBA1045	glutamine ABC transporter ATP-binding protein CDS	1031592	1032332	741	forward	0.519562	0.0221718
LBA1046	glutamine ABC transporter substrate-binding protein CDS	1032346	1033206	861	forward	0.0966542	0.572519
LBA1047	thiol peroxidase Tpx CDS	1033490	1033984	495	reverse	0.686	5.1e-13
LBA1048	phosphoglycerate mutase CDS	1034166	1034768	603	forward	-0.838703	0.00375236
LBA1049	4-oxalomesaconate hydratase CDS	1034781	1035695	915	forward	-0.772948	0.000261478
LBA1050	hypothetical protein CDS	1036228	1036830	603	reverse	-0.00524356	0.989096
LBA1051	hydrophobic protein CDS	1036850	1037464	615	reverse	-0.47878	0.23391
LBA1052	glutamine amidotransferase CDS	1037523	1038191	669	forward	-0.185834	0.542073
LBA1053	membrane protein CDS	1038259	1039452	1194	reverse	0.0905292	0.745613
LBA1054	lysR CDS	1039552	1040388	837	reverse	0.138187	0.494612
LBA1055	mutT CDS	1040439	1041062	624	forward	-0.173033	0.574193
LBA1056	hypothetical protein CDS	1041197	1041652	456	reverse	0.260254	0.522784
LBA1057	HIT-like protein CDS	1041828	1042295	468	forward	0.273259	0.406782
LBA1058	hypothetical protein CDS	1042316	1042675	360	forward	0.635996	0.107112
LBA1059	ribosomal-protein-serine N-acetyltransferase CDS	1042681	1043196	516	forward	0.406795	0.146963
LBA1061	phosphate transporter related protein CDS	1044025	1044621	597	forward	0.822445	5.14e-06
LBA1062	multidrug efflux permease CDS	1044704	1045225	522	forward	0.901538	1.54e-06
LBA1063	hypothetical protein CDS	1045370	1045573	204	forward	-0.493888	0.224824
LBA1064	phosphorylase CDS	1045679	1046440	762	forward	-0.000652055	0.998199
LBA1065	phosphoglycerate mutase CDS	1046468	1047064	597	forward	-0.0913517	0.764442
LBA1066	phosphorylase CDS	1047092	1047862	771	forward	-0.215628	0.455398
LBA1067	phosphorylase CDS	1047879	1048640	762	forward	-0.0859891	0.746224
LBA1068	HAD superfamily hydrolase CDS	1048680	1049282	603	forward	0.0723626	0.758807
LBA1069	hypothetical protein CDS	1049388	1049495	108	forward	0.363438	0.441757
LBA1070b	hypothetical protein CDS	1050230	1050619	390	forward	0.45072	0.393375
LBA1071	hypothetical protein CDS	1051871	1052524	654	forward	0.362758	0.563971
LBA1072	hypothetical protein CDS	1052545	1052790	246	forward	0.786339	0.244896
LBA1074	lysR CDS	1053480	1054394	915	reverse	0.54824	0.0351988
LBA1075	malate dehydrogenase CDS	1054523	1056148	1626	forward	-0.221372	0.622552
LBA1076	ltrA CDS	1056215	1056802	588	reverse	1.02857	0.0946538
LBA1077	recombination factor protein RarA CDS	1056906	1058195	1290	forward	0.319015	0.00642583
LBA1078	bshB CDS	1058279	1059256	978	forward	0.0516016	0.658342
LBA1079	cell surface protein CDS	1059602	1060210	609	forward	-0.294906	0.233176
LBA1080	metK CDS	1060637	1061755	1119	forward	-0.134837	0.670203
LBA1081	luxS CDS	1061945	1062418	474	forward	0.812727	4.65e-12
LBA1082	hypothetical protein CDS	1062581	1063261	681	forward	-0.785142	0.0164965
LBA1083	membrane nuclease CDS	1063261	1064106	846	forward	-0.649764	0.0336494
LBA1084	NADH-flavin reductase CDS	1064205	1064849	645	forward	0.127706	0.414852
LBA1086	amino acid permease CDS	1064914	1066239	1326	reverse	0.53202	0.00179555
LBA1087	cysteine synthase CDS	1066779	1067366	588	forward	0.452015	0.476665
LBA1088	cysteine synthase CDS	1067600	1067710	111	forward	0.0265542	0.968211
LBA1089	cystathionine beta-lyase CDS	1067892	1068149	258	forward	0.053885	0.919995
LBA1090	metC CDS	1068231	1069037	807	forward	0.0304658	0.934154
LBA1091	luxS CDS	1069236	1069463	228	forward	0.135066	0.772928
LBA1092	phosphoenolpyruvate carboxylase CDS	1069606	1072344	2739	reverse	0.547326	1.26e-20
LBA1094	ATPase CDS	1076307	1078367	2061	forward	0.861556	0.00076381
LBA1095	phosphotransferase CDS	1078370	1078528	159	forward	0.603254	0.257394
LBA1096	repressor protein CDS	1078674	1079603	930	reverse	0.484905	0.0700908
LBA1097	hypothetical protein CDS	1079691	1080149	459	forward	-0.172242	0.623099
LBA1098	glucose-1-dehydrogenase CDS	1080285	1081073	789	forward	-0.645319	0.0201394
LBA1099	phosphinothricin N-acetyltransferase CDS	1081344	1081655	312	reverse	0.262493	0.680757
LBA1100	aldo/keto reductase CDS	1081847	1082470	624	forward	0.52735	0.36825
LBA1101	oxidoreductase CDS	1082486	1082845	360	forward	0.299853	0.624056
LBA1102	transmembrane protein CDS	1083164	1084006	843	forward	0.0262642	0.879199
LBA1103	flavodoxin CDS	1084245	1084520	276	forward	0.470981	0.442343
LBA1104	hypothetical protein CDS	1084547	1084645	99	forward	-0.266789	0.689391
LBA1105	flavodoxin CDS	1084690	1085301	612	forward	0.356302	0.491319
LBA1106	hypothetical protein CDS	1085327	1085890	564	forward	-0.0946344	0.838021
LBA1107	glutathione reductase CDS	1086025	1087356	1332	forward	0.522093	6.39e-05
LBA1108	hypothetical protein CDS	1087523	1087702	180	forward	0.583871	0.0264307
LBA1109	hypothetical protein CDS	1087895	1088659	765	forward	0.952714	9.32e-10
LBA1110	hypothetical protein CDS	1088788	1089342	555	forward	0.0532267	0.570511
LBA1111	flavodoxin CDS	1089457	1089804	348	forward	-0.0605477	0.844546
LBA1112	flavodoxin CDS	1089741	1089959	219	forward	0.0722457	0.856855
LBA1113	ferric reductase CDS	1089959	1090774	816	forward	-0.239309	0.24541
LBA1114	alcohol dehydrogenase CDS	1090774	1091223	450	forward	0.00860444	0.977291
LBA1115	amino acid permease CDS	1091686	1093056	1371	forward	0.318452	6.39e-05
LBA1116	pyrroline-5-carboxylate reductase CDS	1093461	1093736	276	reverse	0.533266	0.254378
LBA1117	pyrroline reductase CDS	1093723	1094010	288	reverse	0.452693	0.32855
LBA1118	hypothetical protein CDS	1094257	1094481	225	reverse	0.334579	0.472979
LBA1120	hypothetical protein CDS	1096118	1096687	570	reverse	0.798085	0.000602554
LBA1121	hypothetical protein CDS	1096921	1097556	636	reverse	0.427305	0.00272236
LBA1122	DNA topoisomerase IV subunit B CDS	1097653	1099599	1947	forward	0.19996	0.00659216
LBA1123	DNA topoisomerase IV subunit A CDS	1099628	1102078	2451	forward	0.207808	0.000632047
LBA1124	lysR CDS	1102215	1103186	972	forward	0.25802	0.000197846
LBA1125	manganese-dependent inorganic pyrophosphatase CDS	1103207	1104142	936	forward	-0.39848	1.4e-10
LBA1126	peptidyl-prolyl cis-trans isomerase CDS	1104280	1104879	600	forward	-0.512355	3.05e-08
LBA1129	cell division protein CDS	1107612	1107986	375	reverse	-0.175097	0.749226
LBA1131	ABC transporter ATP-binding protein/permease CDS	1108657	1110240	1584	reverse	-0.195895	0.579588
LBA1132	lactococcin A ABC transporter ATP binding protein CDS	1110237	1111826	1590	reverse	-0.455024	0.245227
LBA1135	macrolide efflux protein CDS	1112206	1113423	1218	forward	0.612833	7.3e-22
LBA1136	transcriptional regulator CDS	1113652	1114158	507	reverse	0.270866	0.23857
LBA1137	acpD CDS	1114189	1114527	339	reverse	0.555006	0.0759916
LBA1138	hypothetical protein CDS	1114553	1114645	93	reverse	0.762735	0.0418731
LBA1142	diaphanous-like protein CDS	1116352	1116960	609	forward	-0.0210937	0.934069
LBA1143	flaR CDS	1116997	1117488	492	reverse	-0.00197268	0.985159
LBA1144	hypothetical protein CDS	1117490	1117939	450	reverse	-0.138409	0.229314
LBA1145	xerS CDS	1118473	1119501	1029	forward	0.0879464	0.602672
LBA1147	l-fucose operon CDS	1120518	1120928	411	reverse	-0.55416	0.0010534
LBA1148	fibronectin-binding protein CDS	1121171	1122862	1692	forward	0.222595	0.00243934
LBA1149	carB CDS	1122934	1126119	3186	reverse	-0.489359	4.35e-14
LBA1150	carbamoyl phosphate synthase small subunit CDS	1126123	1127178	1056	reverse	-0.423634	1.29e-05
LBA1151	pseudouridine synthase CDS	1127183	1128091	909	reverse	-0.281574	0.0043142
LBA1152	lspA CDS	1128084	1128587	504	reverse	-0.288147	0.0287404
LBA1153	purU CDS	1128559	1130235	1677	reverse	-0.159279	0.0522864
LBA1154	cpdA CDS	1130733	1131965	1233	reverse	0.187259	0.0156069
LBA1155	hypothetical protein CDS	1131968	1133092	1125	reverse	0.240321	0.00131596
LBA1156	hypothetical protein CDS	1133557	1133970	414	reverse	0.621335	1.49e-17
LBA1157	hypothetical protein CDS	1134066	1134629	564	reverse	0.623056	0.0125976
LBA1158	recU CDS	1134698	1135333	636	forward	0.198568	0.241156
LBA1159	penicillin binding protein 1A CDS	1135333	1137663	2331	forward	0.208956	0.00583762
LBA1160	endonuclease III CDS	1137842	1138471	630	reverse	-0.698271	3.57e-06
LBA1161	dnaD CDS	1138473	1139117	645	reverse	-0.924288	5.47e-11
LBA1162	asnC CDS	1139255	1140499	1245	reverse	-0.946713	4.88e-54
LBA1163	hypothetical protein CDS	1140554	1141051	498	reverse	0.10675	0.397973
LBA1164	dinG CDS	1141054	1143837	2784	reverse	0.484196	5.27e-10
LBA1165	addA CDS	1143861	1147484	3624	reverse	0.678533	1.88e-14
LBA1166	addB CDS	1147487	1150969	3483	reverse	0.896048	5.19e-18
LBA1167	mvaK CDS	1151051	1151959	909	forward	-0.563565	0.00178701
LBA1168	mvaD CDS	1151965	1152927	963	forward	-0.456295	0.00602128
LBA1169	phosphomevalonate kinase CDS	1152971	1154053	1083	forward	-0.16766	0.0934806
LBA1171	isopentenyl pyrophosphate isomerase CDS	1154066	1155085	1020	forward	-0.295707	0.0236673
LBA1172	transcriptional regulator CDS	1155137	1155976	840	reverse	-0.758618	0.00564917
LBA1173	hypothetical protein CDS	1156105	1156287	183	forward	0.14737	0.829397
LBA1174	ribose 5-phosphate CDS	1156265	1156735	471	forward	0.0427816	0.942816
LBA1175	dehydrogenase CDS	1156797	1157372	576	forward	-0.902012	0.0741346
LBA1176	dehydrogenase CDS	1157429	1157776	348	forward	-0.469014	0.371193
LBA1177	iron-sulfur cofactor synthesis protein CDS	1157833	1158984	1152	reverse	-0.519891	8.08e-07
LBA1178	hypothetical protein CDS	1159102	1160487	1386	reverse	-0.697128	4.26e-08
LBA1180	hypothetical protein CDS	1160468	1161445	978	reverse	-0.484386	0.0104239
LBA1181	hypothetical protein CDS	1161435	1162187	753	reverse	-0.106225	0.585453
LBA1182	signal peptidase CDS	1162274	1162516	243	forward	-0.769994	0.00015184
LBA1183	hypothetical protein CDS	1162917	1163105	189	forward	-0.207156	0.14422
LBA1184	hypothetical protein CDS	1163164	1163940	777	reverse	-0.705479	1.39e-12
LBA1186	hypothetical protein CDS	1163959	1164792	834	reverse	-0.776107	9.12e-19
LBA1187	hypothetical protein CDS	1164811	1165641	831	reverse	-0.775716	2.03e-16
LBA1188	ABC transporter ATP-binding protein CDS	1165641	1166348	708	reverse	-0.783264	2.88e-12
LBA1189	gntR CDS	1166341	1166715	375	reverse	-0.681242	2.24e-07
LBA1190	pepT CDS	1167013	1168260	1248	reverse	-0.307505	2.54e-05
LBA1191	hypothetical protein CDS	1168287	1169084	798	reverse	-0.279824	0.00410513
LBA1192	methyltransferase CDS	1169077	1169763	687	reverse	-0.301942	0.0160933
LBA1193	mutT CDS	1169862	1170302	441	forward	0.368728	0.0749509
LBA1194	enterolysin A CDS	1170302	1170967	666	forward	0.405124	0.0200015
LBA1195	enterolysin A CDS	1170939	1171031	93	forward	-0.00504752	0.981499
LBA1196	rpoD CDS	1171021	1172091	1071	reverse	0.0557293	0.298616
LBA1197	DNA primase CDS	1172133	1173983	1851	reverse	-0.322397	9.45e-08
LBA1198	glyS CDS	1174006	1176069	2064	reverse	-0.647838	3.92e-32
LBA1199	glyQ CDS	1176062	1176979	918	reverse	-0.784583	5.53e-34
LBA1200	recO CDS	1177238	1177990	753	reverse	-0.651237	0.00021022
LBA1201	era CDS	1178087	1178992	906	reverse	-0.713752	3.81e-36
LBA1202	hypothetical protein CDS	1178994	1179518	525	reverse	-0.507614	1.59e-18
LBA1203	phoH CDS	1179521	1180480	960	reverse	-0.484744	8.08e-22
LBA1204	hypothetical protein CDS	1180505	1180948	444	reverse	-0.521728	8.93e-21
LBA1205	rpsU CDS	1181214	1181390	177	reverse	-0.160581	0.00752973
LBA1206	hypothetical protein CDS	1181656	1182492	837	forward	0.265224	0.0119662
LBA1208	msrA CDS	1183428	1183997	570	forward	0.0952121	0.253004
LBA1209	hypothetical protein CDS	1184082	1184960	879	forward	-0.424645	1.26e-11
LBA1210	repA CDS	1185188	1185832	645	forward	-0.191329	0.304502
LBA1211	thrB CDS	1185863	1186726	864	reverse	0.482575	0.00245792
LBA1212	homoserine dehydrogenase Hdh CDS	1186751	1187983	1233	reverse	0.720037	0.00023398
LBA1214	thrC CDS	1188099	1189589	1491	forward	-0.0651582	0.691614
LBA1215	aspartate kinase CDS	1189606	1190967	1362	forward	0.0823576	0.59047
LBA1216	pheromone-peptide binding protein CDS	1191339	1192964	1626	reverse	-0.408294	0.0178819
LBA1217	acetyltransferase CDS	1194082	1194696	615	forward	-0.340442	0.0854797
LBA1218	mucus binding protein CDS	1195048	1197141	2094	reverse	-0.0591921	0.84159
LBA1219	lipase CDS	1197150	1198427	1278	reverse	-0.073378	0.89608
LBA1220	pyridine mercuric reductase CDS	1198571	1199896	1326	forward	0.237722	0.156323
LBA1221	hypothetical protein CDS	1200080	1200181	102	reverse	-0.0339484	0.840587
LBA1225	hypothetical protein CDS	1201704	1203209	1506	reverse	-0.675381	2.2e-08
LBA1226	hypothetical protein CDS	1203279	1203947	669	reverse	-0.652426	0.00340672
LBA1227	hypothetical protein CDS	1204051	1204599	549	reverse	0.319828	0.105442
LBA1229	hypothetical protein CDS	1204689	1205309	621	reverse	0.544597	1.68e-08
LBA1230	hypothetical protein CDS	1205299	1205460	162	reverse	0.564935	0.00229352
LBA1231	hypothetical protein CDS	1205481	1206647	1167	reverse	0.505774	2.35e-06
LBA1232	citX CDS	1206717	1207259	543	reverse	0.105751	0.665938
LBA1233	lysR CDS	1207292	1208143	852	reverse	0.305129	0.384568
LBA1234	cation-transporting ATPase CDS	1208271	1210544	2274	forward	-0.652909	1.84e-09
LBA1235	lactocepin S-layer protein CDS	1210589	1211131	543	reverse	0.0714503	0.714482
LBA1236	cardiolipin synthase Cls CDS	1211227	1212717	1491	forward	0.0358202	0.806637
LBA1237	metA CDS	1212837	1213625	789	forward	0.545901	2.22e-23
LBA1238	cysteine synthase CDS	1213638	1214567	930	forward	0.48221	3.44e-21
LBA1239	hypothetical protein CDS	1214682	1215773	1092	forward	0.230423	0.0149667
LBA1240	citG CDS	1215819	1216634	816	reverse	-0.149894	0.630554
LBA1241	hypothetical protein CDS	1217331	1217777	447	reverse	-0.192579	0.542773
LBA1243	recJ CDS	1218482	1220755	2274	reverse	-0.808568	5.69e-22
LBA1244	srtA CDS	1220877	1221566	690	reverse	0.148232	0.233853
LBA1245	lepA CDS	1221739	1223577	1839	reverse	0.118093	0.0942181
LBA1246	dnaJ CDS	1223713	1224867	1155	reverse	-0.674022	6.65e-19
LBA1247	dnaK CDS	1224951	1226795	1845	reverse	-0.515127	1.42e-19
LBA1248	grpE CDS	1226811	1227395	585	reverse	-0.219732	0.00629758
LBA1249	hrcA CDS	1227408	1228457	1050	reverse	-0.186781	0.0140273
LBA1250	ABC transporter ATP-binding protein CDS	1228557	1230068	1512	reverse	0.0107413	0.956328
LBA1251	hypothetical protein CDS	1230067	1230279	213	forward	-0.15206	0.62016
LBA1252	ribC CDS	1230319	1231248	930	reverse	0.233339	0.0251388
LBA1253	truB CDS	1231269	1232162	894	reverse	0.313433	0.00359611
LBA1254	rbfA CDS	1232213	1232578	366	reverse	0.301867	0.000144696
LBA1255	infB CDS	1232598	1235231	2634	reverse	0.348448	2.64e-12
LBA1256	L7A family ribosomal protein CDS	1235236	1235547	312	reverse	0.328991	0.000488655
LBA1258	hypothetical protein CDS	1235550	1235846	297	reverse	0.298402	0.00154218
LBA1259	nusA CDS	1235855	1237024	1170	reverse	0.278747	3.69e-05
LBA1260	hypothetical protein CDS	1237044	1237520	477	reverse	0.457094	3.55e-08
LBA1261	DNA polymerase III subunit alpha CDS	1237623	1241936	4314	reverse	0.195708	0.000302011
LBA1262	prolyl-tRNA synthetase CDS	1241942	1243639	1698	reverse	0.190959	0.000523808
LBA1263	enhanced expression of pheromone protein eep CDS	1243681	1244937	1257	reverse	0.28767	3.78e-07
LBA1265	cdsA	1244949	1245764	816	reverse	0.385499	3.28e-07
LBA1266	undecaprenyl pyrophosphate synthase CDS	1245766	1246500	735	reverse	0.40015	3.55e-10
LBA1267	ribosome recycling factor Rrf CDS	1246567	1247061	495	reverse	0.284793	0.000461121
LBA1268	pyrH CDS	1247061	1247786	726	reverse	0.339307	1.55e-06
LBA1269	tsf CDS	1247957	1248982	1026	reverse	-0.07196	0.164721
LBA1270	rpsB CDS	1249022	1249798	777	reverse	-0.0440539	0.378469
LBA1271	hypothetical protein CDS	1249962	1250993	1032	reverse	0.340412	0.170339
LBA1272	acyltransferase CDS	1251057	1251671	615	forward	-0.031856	0.881345
LBA1275	pepO CDS	1253002	1254945	1944	reverse	0.663242	5.66e-25
LBA1276	ABC transporter ATP-binding protein/permease CDS	1255032	1256726	1695	reverse	0.504469	1.26e-06
LBA1277	ABC transporter ATP-binding protein/permease CDS	1256827	1258593	1767	reverse	0.543063	4.11e-06
LBA1278	hypothetical protein CDS	1258677	1258895	219	reverse	-0.510467	4.46e-05
LBA1279	hypothetical protein CDS	1258961	1259221	261	reverse	-0.400458	0.000129499
LBA1280	lexA CDS	1259370	1259996	627	forward	0.277562	0.000876311
LBA1281	acyl-CoA thioesterase CDS	1260043	1260801	759	reverse	-0.0575941	0.679695
LBA1282	DNA polymerase CDS	1260794	1261453	660	reverse	-0.253207	0.0611687
LBA1283	glycosyl transferase CDS	1261749	1262681	933	reverse	-0.366451	0.00438183
LBA1284	cell division protein CDS	1262683	1264431	1749	reverse	-0.512061	7.07e-06
LBA1285	hypothetical protein CDS	1264465	1264893	429	reverse	-0.392587	0.130311
LBA1286	rplS CDS	1265100	1265447	348	reverse	-0.565406	3.33e-29
LBA1287	trmD CDS	1265581	1266309	729	reverse	0.00549878	0.966519
LBA1288	rimM CDS	1266299	1266814	516	reverse	0.0124831	0.941034
LBA1289	rpsP CDS	1266886	1267158	273	reverse	-0.507076	5.33e-13
LBA1290	signal recognition protein Ffh CDS	1267248	1268678	1431	reverse	0.344728	1.05e-08
LBA1291	hypothetical protein CDS	1268682	1269023	342	reverse	0.528213	0.00018981
LBA1292	aa transporter CDS	1269216	1270643	1428	forward	0.395292	7.04e-05
LBA1293	transcriptional regulator CDS	1270706	1271113	408	reverse	-0.760346	2.14e-14
LBA1294	dipeptidase CDS	1271180	1272601	1422	reverse	-0.754738	3.43e-39
LBA1295	ftsY CDS	1272643	1273938	1296	reverse	-0.0125656	0.874726
LBA1296	chromosome segregation protein Smc CDS	1273939	1277508	3570	reverse	-0.110553	0.0993959
LBA1297	rnc CDS	1277521	1278207	687	reverse	-0.084573	0.556282
LBA1298	hypothetical protein CDS	1278259	1278360	102	forward	-0.716701	0.273327
LBA1301	oppA CDS	1281747	1283516	1770	reverse	0.0405623	0.917604
LBA1302	oppC CDS	1283728	1284657	930	reverse	-0.42185	6.81e-11
LBA1303	oppB CDS	1284672	1285631	960	reverse	-0.516555	2.25e-13
LBA1305	oppF CDS	1285634	1286620	987	reverse	-0.818748	2.99e-26
LBA1306	oppD CDS	1286624	1287655	1032	reverse	-0.923369	6.44e-39
LBA1307	acpP CDS	1287772	1288014	243	reverse	-0.458149	0.0046179
LBA1308	plsX CDS	1288047	1289048	1002	reverse	-0.707324	6.97e-15
LBA1309	recG CDS	1289068	1291104	2037	reverse	-0.911459	7.6e-29
LBA1312	rpmB CDS	1293322	1293507	186	forward	-0.622827	4.56e-20
LBA1313	hypothetical protein CDS	1293618	1293923	306	reverse	-0.137241	0.256801
LBA1314	pyrophosphokinase CDS	1293970	1294656	687	reverse	0.113834	0.233765
LBA1315	ribulose-phosphate 3-epimerase CDS	1294656	1295306	651	reverse	0.0478836	0.579447
LBA1316	hypothetical protein CDS	1295317	1296207	891	reverse	0.0130739	0.877189
LBA1317	serine-threonine protein kinase CDS	1296209	1298233	2025	reverse	0.273958	1.08e-05
LBA1318	protein serine-threonine phosphatase CDS	1298223	1298978	756	reverse	0.334162	3.66e-05
LBA1319	rRNA methylase CDS	1298983	1300350	1368	reverse	0.341775	2.33e-05
LBA1321	methionyl-tRNA formyltransferase FMT CDS	1300301	1301245	945	reverse	0.397368	4.98e-07
LBA1323	priA CDS	1301258	1303657	2400	reverse	0.704126	5.79e-16
LBA1324	rpoZ CDS	1303708	1303932	225	reverse	0.0597357	0.521038
LBA1325	gmk CDS	1303935	1304549	615	reverse	0.129873	0.0659029
LBA1326	hypothetical protein CDS	1304660	1305097	438	reverse	0.394583	0.0150235
LBA1327	recN CDS	1305090	1306772	1683	reverse	0.268548	0.00199348
LBA1328	hemolysin-like protein CDS	1306783	1307595	813	reverse	0.249511	0.0135019
LBA1329	geranylgeranyl diphosphate (GGPP) synthase CDS	1307596	1308465	870	reverse	0.462107	2.94e-05
LBA1330	xseB CDS	1308468	1308710	243	reverse	0.523699	0.00142891
LBA1331	xseA CDS	1308691	1310058	1368	reverse	0.355518	0.000284088
LBA1332	folD CDS	1310045	1310896	852	reverse	0.622625	1.05e-06
LBA1333	nusB CDS	1311190	1311582	393	reverse	0.232063	0.000351814
LBA1334	alkaline shock protein CDS	1311582	1312016	435	reverse	0.310046	6.35e-08
LBA1335	elongation factor P CDS	1312035	1312604	570	reverse	0.268214	2.19e-05
LBA1336	pepP CDS	1312685	1313794	1110	reverse	0.323365	2.24e-05
LBA1337	rpmA CDS	1313919	1314209	291	reverse	-0.193855	0.000126977
LBA1338	rplU CDS	1314228	1314539	312	reverse	-0.132773	0.00700641
LBA1340	V-type sodium ATP synthase subunit CDS	1315629	1317002	1374	reverse	0.151601	0.5485
LBA1341	ilvE CDS	1317133	1318158	1026	forward	0.38112	0.122236
LBA1342	xlyH CDS	1318209	1318388	180	reverse	0.21732	0.349975
LBA1343	protein PepQ CDS	1318462	1319043	582	reverse	0.446668	0.431685
LBA1344	protein PepQ CDS	1319080	1319661	582	reverse	0.414144	0.525065
LBA1345	oligopeptide ABC transporter substrate bindingprotein CDS	1319724	1319993	270	reverse	-0.443989	0.488283
LBA1346	oppA CDS	1319987	1320358	372	reverse	-0.433266	0.52491
LBA1347	oppA CDS	1320683	1321237	555	reverse	-0.285584	0.664937
LBA1348	kanamycin kinase CDS	1321637	1322419	783	reverse	0.462037	0.0682003
LBA1349	hypothetical protein CDS	1322428	1324224	1797	reverse	0.577973	0.000238234
LBA1350	alpha/beta hydrolase CDS	1324235	1325134	900	reverse	0.671644	0.00122009
LBA1353	hypothetical protein CDS	1326922	1327950	1029	forward	0.128182	0.364321
LBA1354	hypothetical protein CDS	1328010	1328114	105	reverse	-0.00595341	0.991826
LBA1355	lipA CDS	1328354	1329250	897	forward	-0.177041	0.156035
LBA1356	arsenate reductase CDS	1329261	1329620	360	forward	-0.087766	0.658586
LBA1357	ABC transporter ATP-binding protein/permease CDS	1329655	1331238	1584	reverse	0.842326	0.000425075
LBA1358	ABC transporter ATP-binding protein/permease CDS	1331238	1332815	1578	reverse	0.776885	0.006681
LBA1359	hypothetical protein CDS	1333148	1333963	816	reverse	-0.504603	0.00107131
LBA1364	lacA CDS	1336153	1338195	2043	reverse	0.0375387	0.865475
LBA1365	alpha-xylosidase CDS	1338209	1340488	2280	reverse	0.0931249	0.705413
LBA1366	beta-glucosidase CDS	1340493	1341983	1491	reverse	0.0688575	0.856996
LBA1367	transcriptional regulator, glucose kinase CDS	1341973	1342857	885	reverse	-0.122198	0.807496
LBA1368	xylR CDS	1342995	1344140	1146	forward	0.793321	0.000126311
LBA1369	celB CDS	1344271	1345524	1254	forward	0.28841	0.590683
LBA1370	bacteriophage-like protein CDS	1345644	1346255	612	reverse	-0.533816	0.0224995
LBA1371	transcriptional regulator phage-related CDS	1346635	1347018	384	reverse	0.603019	0.0134965
LBA1372	bacteriophage-like protein CDS	1347029	1347322	294	reverse	0.695905	0.0596229
LBA1373	pepX CDS	1347552	1349933	2382	forward	0.0534959	0.491354
LBA1376	transmembrane protein CDS	1350888	1351751	864	reverse	-0.538512	7.64e-17
LBA1377	mucus binding protein CDS	1352001	1355054	3054	reverse	0.65472	5.61e-05
LBA1378	biofilm-associated surface protein CDS	1355660	1355860	201	reverse	0.599037	0.203857
LBA1379	carB CDS	1356204	1359392	3189	reverse	0.440093	0.00219594
LBA1380	carA CDS	1359385	1360470	1086	reverse	0.0277519	0.921864
LBA1381	pyrC CDS	1360471	1361748	1278	reverse	-0.0519996	0.856728
LBA1382	pyrB CDS	1361748	1362704	957	reverse	-0.283718	0.405841
LBA1383	pyrR CDS	1362845	1363387	543	reverse	-0.189102	0.295979
LBA1384	pyrD CDS	1363564	1364487	924	reverse	-0.62026	0.00151492
LBA1385	hypothetical protein CDS	1364502	1364594	93	forward	-0.316415	0.617976
LBA1386	pyrF CDS	1364740	1365447	708	forward	-0.437195	0.228488
LBA1387	pyrE CDS	1365447	1366085	639	forward	-0.470673	0.165682
LBA1388	hypothetical protein CDS	1366155	1366802	648	reverse	-0.717662	0.00169609
LBA1389	cation-transporting ATPase CDS	1367232	1369859	2628	forward	-0.408225	0.000536484
LBA1391	hypothetical protein CDS	1371412	1372080	669	forward	-0.294287	0.573989
LBA1392	mucus binding protein precursor Mub CDS	1372196	1385176	12981	reverse	0.310463	1.86e-05
LBA1393	acetyltransferase CDS	1385479	1385991	513	reverse	0.145953	0.710325
LBA1394	hypothetical protein CDS	1386063	1386359	297	reverse	-0.0360554	0.888501
LBA1395	outer membrane lipoprotein CDS	1386774	1387625	852	forward	-0.127701	0.778665
LBA1396	hypothetical protein CDS	1387663	1387956	294	reverse	-0.767179	0.0234366
LBA1397	sdhB CDS	1388134	1388796	663	forward	-0.325034	0.312694
LBA1398	sdhA CDS	1388810	1389691	882	forward	-0.429982	0.105596
LBA1399	hypothetical protein CDS	1389701	1390015	315	forward	-0.463045	0.0956513
LBA1400	oppA CDS	1390329	1392074	1746	reverse	-0.100307	0.854663
LBA1401	peroxidase (Npx) CDS	1392344	1393708	1365	reverse	-0.152061	0.148334
LBA1404	oxidoreductase CDS	1394671	1395309	639	reverse	-0.444354	0.511133
LBA1405	chpA CDS	1395543	1395884	342	reverse	-0.698681	0.0974329
LBA1406	hypothetical protein CDS	1395995	1396120	126	reverse	-0.31875	0.598067
LBA1407	hypothetical protein CDS	1396186	1396557	372	reverse	-0.522105	0.0910407
LBA1408	hypothetical protein CDS	1396577	1397203	627	reverse	-0.753122	0.0012091
LBA1409	hypothetical protein CDS	1397386	1398174	789	reverse	-0.856562	0.0907573
LBA1411	fumarate reductase flavoprotein subunit CDS	1399255	1401369	2115	forward	0.503063	0.296891
LBA1412	hypothetical protein CDS	1401616	1401771	156	reverse	0.663957	0.194673
LBA1413	regulator components CDS	1402240	1403343	1104	forward	0.0645021	0.84975
LBA1414	hypothetical protein CDS	1403474	1404169	696	forward	-0.513651	0.0846642
LBA1415	hypothetical protein CDS	1404207	1405010	804	reverse	-0.0148185	0.945163
LBA1416	glycosyl transferase family protein CDS	1405010	1406287	1278	reverse	0.33334	0.050977
LBA1417	hypothetical protein CDS	1406284	1406796	513	reverse	0.267946	0.354849
LBA1418	NADH-dependent oxidoreductase CDS	1406954	1407874	921	reverse	0.479249	3.18e-05
LBA1419	hypothetical protein CDS	1408156	1408302	147	forward	0.389354	0.0680859
LBA1420	transposase CDS	1408342	1409505	1164	forward	0.262276	0.0022175
LBA1421	NADH-dependent oxidoreductase CDS	1409744	1409917	174	reverse	0.198059	0.0449048
LBA1422	pxnC CDS	1410032	1410586	555	reverse	0.135788	0.06416
LBA1423	hypothetical protein CDS	1410679	1410813	135	reverse	-0.0759413	0.663602
LBA1436	glpF CDS	1421543	1422250	708	forward	0.922835	0.00021697
LBA1437	sucrose phosphorylase CDS	1422499	1423941	1443	reverse	0.723689	6.31e-05
LBA1438	melA CDS	1423951	1426149	2199	reverse	0.723892	0.0204516
LBA1439	ABC transporter nucleotide binding protein CDS	1426161	1427273	1113	reverse	1.03916	0.0259306
LBA1440	ABC transporter permease CDS	1427305	1428138	834	reverse	0.318162	0.525808
LBA1441	ABC transporter permease CDS	1428151	1429026	876	reverse	0.826856	0.0932286
LBA1442	sugar ABC transporter substrate-binding protein CDS	1429040	1430296	1257	reverse	0.175562	0.700561
LBA1443	msm operon regulatory protein CDS	1430540	1431379	840	forward	0.435198	0.209345
LBA1444	transcriptional regulator family protein CDS	1431437	1431871	435	reverse	0.63772	0.0539369
LBA1446	multidrug resistance protein CDS	1432032	1433504	1473	forward	0.893382	1.2e-06
LBA1447	hypothetical protein CDS	1433504	1434085	582	forward	0.907382	0.000347534
LBA1448	alpha-galactosidase CDS	1434024	1434212	189	reverse	0.844357	0.000557784
LBA1449	hypothetical protein CDS	1434317	1434631	315	reverse	0.809928	4.82e-08
LBA1450	hypothetical protein CDS	1434603	1434878	276	reverse	0.880992	2.71e-07
LBA1454	hypothetical protein CDS	1435904	1436146	243	reverse	0.336349	0.444222
LBA1460	mucus binding protein CDS	1441212	1442231	1020	reverse	-0.578253	0.0103252
LBA1461	regulator CDS	1442396	1443025	630	reverse	-0.548443	0.0822143
LBA1462	lacZ CDS	1443147	1445150	2004	reverse	-0.960416	5.32e-19
LBA1463	lacS CDS	1445161	1447080	1920	reverse	-0.84572	9.75e-06
LBA1464	transposase CDS	1447277	1448434	1158	reverse	0.176494	0.0173018
LBA1465	lacR CDS	1448787	1449794	1008	reverse	-0.20064	0.0123257
LBA1470	hypothetical protein CDS	1454020	1455552	1533	reverse	-0.0693909	0.761171
LBA1471	multidrug efflux permease CDS	1455570	1456793	1224	reverse	-0.417456	0.183909
LBA1472	rbsR CDS	1456970	1457929	960	forward	-0.102291	0.664232
LBA1473	alfa-l-rhamnosidase CDS	1457907	1460696	2790	reverse	-0.389667	0.0513943
LBA1474	hypothetical protein CDS	1460705	1461049	345	reverse	0.128211	0.836882
LBA1476	cellobiose phosphotransferase CDS	1462502	1462948	447	reverse	-0.43167	0.454062
LBA1477	sugar hydrolase CDS	1463005	1463913	909	reverse	-0.419431	0.389136
LBA1478	PTS systen transporter subunit IIABC CDS	1463916	1466120	2205	reverse	-0.570349	0.116074
LBA1479	licT CDS	1466113	1466967	855	reverse	-0.137945	0.818879
LBA1480	beta-glucosidase CDS	1467158	1468438	1281	reverse	-0.413619	0.129433
LBA1481	rbsB CDS	1468571	1469557	987	reverse	0.00261487	0.995427
LBA1482	rbsC CDS	1469587	1470444	858	reverse	0.168302	0.736631
LBA1483	rbsA CDS	1470552	1472030	1479	reverse	-0.0552124	0.910719
LBA1484	rbsD CDS	1472046	1472441	396	reverse	-0.0393604	0.953802
LBA1485	rbsK CDS	1472443	1473369	927	reverse	0.0201377	0.974676
LBA1486	L-fucose isomerase CDS	1473607	1475052	1446	reverse	-0.505602	0.00998819
LBA1487	transposase, is605-tnpb CDS	1475249	1476406	1158	reverse	0.535527	2.67e-08
LBA1488	rbsR CDS	1476678	1477691	1014	reverse	-0.477821	0.0777448
LBA1489	transketolase CDS	1477821	1478654	834	forward	0.719888	0.236672
LBA1490	transketolase CDS	1478647	1479588	942	forward	0.832184	0.139821
LBA1492	glpK CDS	1479603	1481054	1452	forward	0.712148	0.167079
LBA1493	ackB CDS	1481085	1482293	1209	forward	0.48208	0.33286
LBA1494	lmrB CDS	1482352	1483761	1410	reverse	0.319404	0.362315
LBA1495	fibrinogen-binding protein CDS	1483972	1484766	795	forward	1.46793	0.0106873
LBA1498	ABC transporter CDS	1488945	1489850	906	reverse	0.179942	0.328578
LBA1499	ABC transporter CDS	1490044	1490700	657	forward	0.477724	0.190736
LBA1500	ABC transporter CDS	1490681	1491445	765	forward	0.362038	0.305426
LBA1501	glnA CDS	1491498	1492835	1338	reverse	-0.442401	1.36e-16
LBA1502	aluminum resistance protein CDS	1492973	1494223	1251	reverse	-0.722422	3e-13
LBA1503	miaA CDS	1494216	1495136	921	reverse	-0.687944	1.38e-07
LBA1504	rhodanese-related sulfurtransferase CDS	1495208	1495609	402	reverse	-0.147473	0.0949026
LBA1505	hypothetical protein CDS	1495668	1495886	219	reverse	0.516071	0.000592245
LBA1506	hypothetical protein CDS	1495886	1496566	681	reverse	0.421874	1.13e-05
LBA1507	5-formyltetrahydrofolate cyclo-ligase CDS	1496601	1497164	564	reverse	0.306407	0.0163343
LBA1508	rpmG CDS	1497218	1497367	150	reverse	0.0420586	0.502214
LBA1509	penicillin-binding protein CDS	1497444	1499552	2109	reverse	0.773932	4.02e-38
LBA1510	ABC transporter permease CDS	1499643	1502222	2580	forward	0.305349	0.0200895
LBA1511	N-acetylglucosamine kinase CDS	1502338	1503261	924	forward	0.141337	0.0319846
LBA1512	PrtP CDS	1503341	1508224	4884	reverse	0.0779296	0.595721
LBA1513	low temperature requirement A protein CDS	1508687	1509013	327	reverse	0.370184	0.135022
LBA1514	low temperature requirement A protein CDS	1509236	1509373	138	reverse	0.392755	0.294063
LBA1515	pepT CDS	1509394	1510677	1284	reverse	0.447363	0.00267449
LBA1516	L-LDH CDS	1510792	1511706	915	reverse	-0.351736	1.8e-05
LBA1517	greA CDS	1511767	1512243	477	reverse	-0.525171	3.58e-11
LBA1518	pheT CDS	1512319	1514733	2415	reverse	-0.588238	4.97e-22
LBA1519	pheS CDS	1514737	1515786	1050	reverse	-0.55487	1.6e-12
LBA1520	transcriptional regulator CDS	1516069	1516419	351	reverse	-0.160609	0.359011
LBA1521	rRNA methylase CDS	1516522	1517289	768	reverse	-0.866447	9.76e-06
LBA1522	acyP CDS	1517415	1517687	273	forward	-0.249496	0.340863
LBA1523	family protein CDS	1517729	1518697	969	forward	-0.365942	8.01e-06
LBA1524	lisK CDS	1518733	1520310	1578	reverse	-0.391105	0.000215578
LBA1525	lisR CDS	1520288	1521004	717	reverse	-0.556898	2.74e-08
LBA1526	hypothetical protein CDS	1521168	1521716	549	reverse	0.0664878	0.508578
LBA1527	hypothetical protein CDS	1521718	1522869	1152	reverse	0.164127	0.0136468
LBA1528	hypothetical protein CDS	1522876	1523223	348	reverse	0.133043	0.188538
LBA1529	hypothetical protein CDS	1523238	1523837	600	reverse	0.211719	0.0281779
LBA1530	nadD CDS	1523818	1524474	657	reverse	0.208869	0.0221665
LBA1531	GTP-binding protein YqeH CDS	1524485	1525594	1110	reverse	0.21447	0.0180072
LBA1532	hypothetical protein CDS	1525587	1526111	525	reverse	0.328675	0.00408224
LBA1535	adenosine deaminase CDS	1527704	1528705	1002	forward	0.134428	0.491407
LBA1536	rplT CDS	1528755	1529111	357	reverse	-0.203004	0.000330554
LBA1537	rpmI CDS	1529153	1529353	201	reverse	-0.163362	0.00598434
LBA1538	infC CDS	1529375	1529827	453	reverse	-0.135552	0.0106536
LBA1539	hypothetical protein CDS	1530119	1530634	516	reverse	-0.774698	0.0134974
LBA1541	hypothetical protein CDS	1530776	1531201	426	reverse	-0.320458	0.444849
LBA1542	hypothetical protein CDS	1531198	1531632	435	reverse	0.055359	0.902608
LBA1543	thrS CDS	1531790	1533724	1935	reverse	-0.877909	3.31e-50
LBA1544	dnaI CDS	1534005	1534913	909	reverse	0.0884285	0.265249
LBA1545	dnaB CDS	1534923	1536263	1341	reverse	-0.12226	0.0982782
LBA1546	nrdR CDS	1536266	1536733	468	reverse	-0.0456322	0.699843
LBA1548	coaE CDS	1536736	1537338	603	reverse	-0.165089	0.119193
LBA1549	mutM CDS	1537335	1538165	831	reverse	-0.323781	0.000268928
LBA1550	polA CDS	1538174	1540834	2661	reverse	-0.44029	4.87e-11
LBA1566	bacteriocin helveticin J CDS	1558847	1559824	978	reverse	0.148944	0.217688
LBA1567	aminopeptidase CDS	1559967	1561484	1518	forward	-0.10282	0.487055
LBA1568	surface protein CDS	1561505	1562566	1062	forward	-0.716636	1.15e-05
LBA1571	membrane protein CDS	1564186	1565520	1335	forward	0.595901	6.21e-06
LBA1572	arginase CDS	1565616	1566488	873	reverse	0.430499	0.272135
LBA1573	hypothetical protein CDS	1566514	1567152	639	reverse	-0.0556948	0.907602
LBA1574	bglH CDS	1567115	1568557	1443	reverse	-0.0660312	0.878071
LBA1575	beta-glucoside-specific enzyme II CDS	1568559	1570241	1683	reverse	0.330111	0.415681
LBA1576	beta-glucoside-specific enzyme II CDS	1570231	1570434	204	reverse	0.266822	0.690115
LBA1577	transcriptional regulator CDS	1570615	1571448	834	reverse	-0.207223	0.347386
LBA1578	serine protease CDS	1571570	1573654	2085	reverse	-0.53927	1.38e-17
LBA1579	murC CDS	1573756	1575069	1314	reverse	-0.745023	4.5e-23
LBA1580	pheT CDS	1575171	1575818	648	reverse	-0.641959	1.84e-19
LBA1581	thioredoxin CDS	1575838	1576158	321	reverse	-0.294189	0.00426831
LBA1582	trmB CDS	1576224	1576880	657	reverse	-0.347721	0.000180686
LBA1584	ABC transporter permease CDS	1576890	1578101	1212	reverse	-0.229007	0.0119287
LBA1585	ABC transporter ATP-binding protein CDS	1578088	1578831	744	reverse	-0.310987	0.00921721
LBA1586	histidine triad HIT family protein CDS	1578925	1579356	432	forward	-0.0926715	0.35918
LBA1587	tropomyosin CDS	1579368	1579703	336	forward	-0.150891	0.243783
LBA1588	prsA CDS	1579821	1580723	903	forward	-0.277095	1.85e-07
LBA1589	CMP-binding factor CDS	1580793	1581770	978	reverse	0.032895	0.764349
LBA1590	hypothetical protein CDS	1581763	1584261	2499	reverse	-0.0605644	0.487236
LBA1591	phosphoesterase CDS	1584242	1585453	1212	reverse	-0.10238	0.340083
LBA1592	hypothetical protein CDS	1585462	1585812	351	reverse	-0.0371486	0.685497
LBA1593	pbpF CDS	1585828	1587885	2058	reverse	0.968454	3.41e-36
LBA1594	ribosomal large subunit pseudouridine synthase CDS	1587975	1588820	846	forward	-0.636471	0.0991277
LBA1597	hypothetical protein CDS	1589864	1590544	681	forward	0.779678	0.000194839
LBA1599	fbaA CDS	1591738	1592649	912	reverse	-0.783564	2.77e-55
LBA1600	argS CDS	1592758	1594443	1686	reverse	-0.549697	7.06e-17
LBA1601	cell surface protein CDS	1594716	1595405	690	reverse	0.22513	0.0448657
LBA1602	P-loop ATPase superfamily sugar kinase CDS	1595505	1596353	849	reverse	-0.307388	0.0264238
LBA1603	vanY CDS	1596356	1597654	1299	reverse	-0.596246	3.35e-07
LBA1604	hypothetical protein CDS	1597914	1598243	330	forward	0.643601	1.2e-10
LBA1605	pbpX CDS	1598295	1599326	1032	reverse	-0.330563	0.0210145
LBA1606	hypothetical protein CDS	1599383	1599733	351	reverse	-0.15328	0.527723
LBA1607	phosphatidylserine decarboxylase CDS	1599787	1601076	1290	reverse	-0.223622	0.309431
LBA1608	hypothetical protein CDS	1601137	1601394	258	reverse	-8.41e-06	0.999986
LBA1609	mucus binding protein CDS	1601504	1603435	1932	reverse	0.0828595	0.354185
LBA1610	hypothetical protein CDS	1603630	1604043	414	reverse	-0.0770304	0.772829
LBA1613	hypothetical protein CDS	1615464	1615691	228	reverse	0.144811	0.572565
LBA1614	transcriptional regulator CDS	1615692	1616108	417	reverse	0.276715	0.106598
LBA1616	polysaccharide transporter CDS	1616846	1618492	1647	reverse	0.109881	0.0678236
LBA1617	leuS CDS	1618587	1621001	2415	reverse	-0.394652	6.94e-12
LBA1619	NADH dehydrogenase CDS	1621989	1622489	501	reverse	-0.0295448	0.874152
LBA1620	NADH dehydrogenase CDS	1622542	1623195	654	reverse	-0.24067	0.119796
LBA1621	multidrug transporter CDS	1623770	1625227	1458	reverse	-0.132959	0.106419
LBA1622	metK CDS	1625250	1626449	1200	reverse	-0.140911	0.0111122
LBA1623	transporter CDS	1627192	1627344	153	reverse	0.578105	0.282311
LBA1624	transporter CDS	1627314	1627451	138	reverse	0.559624	0.230223
LBA1626	seryl-tRNA synthetase CDS	1634900	1636207	1308	reverse	-0.453624	4.28e-13
LBA1627	ribosomal-protein-alanine N-acetyltransferase CDS	1636434	1636985	552	reverse	0.606844	4.63e-08
LBA1628	hypothetical protein CDS	1636985	1637593	609	reverse	0.971025	2.82e-12
LBA1629	esterase CDS	1637755	1638549	795	forward	0.413757	0.0100189
LBA1630	plcR CDS	1638552	1639409	858	forward	0.557542	0.000456805
LBA1631	deoxyribosyltransferase CDS	1639447	1639950	504	reverse	0.0270468	0.904791
LBA1632	ssdh CDS	1640119	1641501	1383	forward	-0.0732336	0.496071
LBA1634	surface protein CDS	1647109	1652883	5775	reverse	0.40514	0.00276011
LBA1636	hypothetical protein CDS	1653262	1654305	1044	reverse	0.41406	0.000804177
LBA1637	membrane protein CDS	1654420	1658133	3714	reverse	-0.227892	0.00125696
LBA1638	tetR CDS	1658149	1658712	564	reverse	-0.159004	0.368904
LBA1639	beta-lactamase CDS	1658853	1659809	957	reverse	-0.0578281	0.568043
LBA1640	corA CDS	1659826	1660785	960	reverse	0.144125	0.27585
LBA1641	glycerol-3-phosphate ABC transporter CDS	1660864	1662165	1302	reverse	-0.800062	8.06e-54
LBA1642	hypothetical protein CDS	1662219	1663514	1296	reverse	-0.327728	5.7e-09
LBA1643	sugar ABC transporter CDS	1663498	1664322	825	reverse	-0.464637	1.04e-11
LBA1644	sugar ABC transporter permease CDS	1664354	1665193	840	reverse	-0.490011	1.17e-11
LBA1645	multiple sugar-binding ABC-transporter ATPase CDS	1665193	1666278	1086	reverse	-0.48907	9.95e-12
LBA1646	dipeptidase CDS	1666539	1667966	1428	reverse	-0.116758	0.137306
LBA1647	DNA nuclease CDS	1668009	1668866	858	reverse	0.539882	3.72e-07
LBA1648	DNA polymerase III CDS	1668876	1669832	957	reverse	0.368418	0.00201868
LBA1649	hypothetical protein CDS	1669840	1670640	801	reverse	0.29823	0.0259054
LBA1650	hypothetical protein CDS	1670659	1671297	639	reverse	0.797729	0.000848111
LBA1651	hypothetical protein CDS	1671300	1671749	450	reverse	0.419292	0.21761
LBA1652	mucus binding protein precursor Mub CDS	1671822	1675346	3525	reverse	0.933834	3.11e-15
LBA1653	nicotinamide mononucleotide CDS	1675689	1676426	738	reverse	-0.535218	2.7e-15
LBA1656	hypothetical protein CDS	1679199	1679942	744	reverse	-0.181914	0.406849
LBA1658	prolyl aminopeptidase CDS	1681849	1682766	918	forward	-0.548693	3.39e-10
LBA1659	response regulator CDS	1682825	1683526	702	forward	-0.28997	0.042275
LBA1660	sensor protein CDS	1683528	1684853	1326	forward	-0.251219	0.0355113
LBA1661	hypothetical protein CDS	1684971	1685513	543	forward	-0.118916	0.492134
LBA1662	hypothetical protein CDS	1685532	1686140	609	forward	-0.0916736	0.571735
LBA1663	marR CDS	1686227	1686682	456	forward	-0.277981	0.397649
LBA1664	acetyltransferase CDS	1686682	1687197	516	forward	-0.612664	0.0901789
LBA1665	oppA CDS	1687261	1688901	1641	reverse	0.135199	0.27936
LBA1666	hypothetical protein CDS	1689221	1689583	363	forward	0.265811	0.141698
LBA1668	elongation factor P CDS	1690349	1690924	576	reverse	-0.269158	0.000100701
LBA1669	coaA CDS	1691048	1691962	915	reverse	-0.472583	4.37e-05
LBA1670	arylesterase CDS	1692019	1692579	561	forward	0.357573	0.313672
LBA1671	acetyltransferase CDS	1692576	1693028	453	reverse	0.128023	0.686766
LBA1672	amino acid ABC transporter CDS	1693031	1693849	819	reverse	0.226718	0.480769
LBA1673	glnQ CDS	1693853	1694473	621	reverse	-0.272969	0.457714
LBA1674	amino acid ABC transporter permease CDS	1694487	1695134	648	reverse	-0.425165	0.270528
LBA1675	hypothetical protein CDS	1695566	1695772	207	reverse	0.917016	1.05e-27
LBA1676	ATP-dependent helicase CDS	1695808	1697871	2064	reverse	0.816283	5.58e-51
LBA1677	hypothetical protein CDS	1698026	1698709	684	forward	1.08058	0.0167203
LBA1678	phosphoglycerate mutase CDS	1698772	1699422	651	forward	-0.18532	0.2223
LBA1679	ABC transporter permease CDS	1699455	1701257	1803	reverse	-0.442283	8.91e-06
LBA1680	ABC transporter ATP-binding protein CDS	1701268	1702017	750	reverse	-0.43627	0.00681012
LBA1681	hypothetical protein CDS	1702166	1703437	1272	reverse	-0.366416	0.00845784
LBA1682	hypothetical protein CDS	1703533	1704219	687	forward	0.449624	0.367975
LBA1684	PTS system transporter subunit IIA CDS	1707045	1707437	393	reverse	-0.53733	0.104482
LBA1685	hypothetical protein CDS	1707586	1707885	300	reverse	-0.0346525	0.857748
LBA1687	ansA CDS	1708198	1709190	993	reverse	-0.158526	0.386563
LBA1688	rpiR CDS	1709200	1709982	783	reverse	-0.561117	0.0194578
LBA1689	malH CDS	1710079	1711416	1338	reverse	-0.704674	0.127544
LBA1690	hypothetical protein CDS	1712129	1712971	843	forward	-0.653507	2.63e-16
LBA1691	transcriptional regulator CDS	1713450	1713950	501	forward	-0.258675	0.524421
LBA1692	acetyltransferase CDS	1713978	1714541	564	reverse	-0.53169	0.056862
LBA1693	hypothetical protein CDS	1714691	1714810	120	reverse	-0.152031	0.81117
LBA1694	hypothetical protein CDS	1715173	1715301	129	reverse	-0.265613	0.635014
LBA1695	aspartate aminotransferase CDS	1715785	1717383	1599	forward	0.131385	0.710878
LBA1696	aspartate alanine antiporter CDS	1717399	1719057	1659	forward	0.0239714	0.947539
LBA1697	hypothetical protein CDS	1719195	1720205	1011	reverse	-0.350922	0.0411782
LBA1698	prophage related protein CDS	1720218	1721282	1065	reverse	-0.59239	0.165313
LBA1699	exoA CDS	1721383	1722144	762	reverse	-0.963648	2.27e-09
LBA1701	melibiose operon regulatory protein CDS	1723898	1724914	1017	reverse	0.101828	0.568676
LBA1702	rpiR CDS	1726886	1727740	855	reverse	-0.507536	0.14564
LBA1703	hypothetical protein CDS	1727750	1728811	1062	reverse	-0.07381	0.880501
LBA1704	murQ CDS	1728870	1729766	897	reverse	0.290079	0.39738
LBA1705	PTS system transporter subunit IIBC CDS	1729778	1731769	1992	reverse	0.643883	0.0169934
LBA1706	6-phospho-beta-glucosidase CDS	1732095	1733576	1482	reverse	0.320175	0.588028
LBA1707	beta-glucoside permease CDS	1733589	1735466	1878	reverse	-0.720374	0.222513
LBA1708	licT CDS	1735463	1736317	855	reverse	0.021121	0.975158
LBA1709	mucus binding protein precursor Mub CDS	1736469	1740095	3627	reverse	-0.539117	0.117298
LBA1710	amyX CDS	1740378	1743935	3558	reverse	-0.220026	0.285042
LBA1711	hypothetical protein CDS	1744176	1744685	510	reverse	-0.836508	0.0162206
LBA1712	hypothetical protein CDS	1744723	1745667	945	reverse	-0.646922	0.0403605
LBA1713	hypothetical protein CDS	1745938	1747656	1719	reverse	-0.311622	0.0323525
LBA1714	hypothetical protein CDS	1747869	1748459	591	reverse	-0.0742258	0.766597
LBA1715	hypothetical protein CDS	1748452	1748634	183	reverse	-0.375834	0.347316
LBA1716	hypothetical protein CDS	1750130	1751326	1197	reverse	0.270826	0.0245148
LBA1717	agrC CDS	1752104	1753225	1122	reverse	0.13277	0.417906
LBA1718	hypothetical protein CDS	1753493	1754275	783	reverse	0.0620521	0.883301
LBA1719	UTP-glucose-1-phosphate uridylyltransferase CDS	1754392	1755276	885	reverse	0.2172	0.0916175
LBA1720	UDP-N-acetyl glucosamine-2-epimerase CDS	1755431	1756573	1143	forward	-0.406449	0.00152344
LBA1721	transposase CDS	1756648	1757007	360	reverse	0.182513	0.564402
LBA1722	transposase CDS	1756970	1757710	741	reverse	0.310948	0.243679
LBA1723	transposase CDS	1757980	1759206	1227	forward	-0.0351189	0.862803
LBA1724	epsI CDS	1759462	1760895	1434	reverse	0.535529	2.08e-14
LBA1725	epsJ CDS	1760901	1761413	513	reverse	0.32507	0.000918097
LBA1726	udpgalactopyranose mutase CDS	1761612	1762013	402	reverse	0.327806	0.000727074
LBA1727	polysaccharide polymerase CDS	1762010	1763305	1296	reverse	0.342576	8.44e-05
LBA1728	glycosyl transferase family protein CDS	1763330	1764370	1041	reverse	0.226475	0.00757271
LBA1729	hypothetical protein CDS	1764367	1765023	657	reverse	0.389604	2e-05
LBA1730	hypothetical protein CDS	1764992	1765513	522	reverse	0.334314	0.00317611
LBA1731	glycosyltransferase CDS	1765526	1766407	882	reverse	0.441337	3.32e-06
LBA1732	epsF CDS	1766424	1767197	774	reverse	0.54993	9.5e-07
LBA1733	epsE CDS	1767206	1767859	654	reverse	0.405933	0.000103733
LBA1734	epsD CDS	1767949	1768719	771	reverse	0.529165	1.63e-10
LBA1735	epsC CDS	1768722	1769504	783	reverse	0.565823	1.14e-09
LBA1736	epsB CDS	1769520	1770395	876	reverse	0.526176	3.57e-09
LBA1737	epsA CDS	1770417	1771472	1056	reverse	0.438737	1.02e-06
LBA1738	hflX CDS	1771638	1772903	1266	forward	-0.291517	0.000866319
LBA1739	hypothetical protein CDS	1772919	1773929	1011	forward	-0.126608	0.169175
LBA1740	hypothetical protein CDS	1774540	1778670	4131	reverse	0.110597	0.656032
LBA1741	cell wall-associated hydrolase CDS	1778856	1779755	900	reverse	0.00793388	0.951136
LBA1743	cell wall-associated hydrolase CDS	1779910	1780698	789	reverse	-0.188895	0.00923885
LBA1745	guanylate kinase CDS	1781744	1782193	450	reverse	-0.278769	0.190086
LBA1746	hypothetical protein CDS	1782390	1782689	300	forward	0.145019	0.16528
LBA1747	hypothetical protein CDS	1782779	1784290	1512	forward	0.461984	0.000550699
LBA1748	hypothetical protein CDS	1784323	1784943	621	reverse	-0.177733	0.115985
LBA1749	nrdI CDS	1785067	1785513	447	forward	0.140823	0.325501
LBA1750	nrdF CDS	1785516	1786451	936	forward	0.189694	0.0465468
LBA1751	hypothetical protein CDS	1786486	1787019	534	reverse	0.155093	0.284431
LBA1752	hypothetical protein CDS	1787128	1787850	723	forward	0.237741	0.302546
LBA1753	hypothetical protein CDS	1787856	1788173	318	reverse	0.381904	0.170386
LBA1754	hypothetical protein CDS	1788170	1788466	297	reverse	0.412569	0.160882
LBA1755	ABC transporter ATP-binding protein CDS	1788447	1788677	231	reverse	0.727615	0.0381145
LBA1756	hypothetical protein CDS	1788750	1788908	159	reverse	0.405318	0.0369681
LBA1757	hypothetical protein CDS	1788984	1789469	486	reverse	-0.48376	0.000730824
LBA1758	hypothetical protein CDS	1789472	1790242	771	reverse	-0.37647	0.000865094
LBA1759	ABC transporter ATPase CDS	1790253	1791794	1542	reverse	-0.31349	0.00107516
LBA1760	hypothetical protein CDS	1791803	1792177	375	reverse	-0.136435	0.459178
LBA1762	lytR CDS	1792877	1794151	1275	reverse	0.558921	2.17e-13
LBA1763	pepF CDS	1794320	1796116	1797	forward	-0.713568	5.53e-51
LBA1765	hypothetical protein CDS	1796193	1796474	282	forward	-0.536578	1.38e-23
LBA1768	lctP CDS	1796807	1798321	1515	reverse	-0.39041	3.2e-08
LBA1769	hypothetical protein CDS	1798726	1799091	366	forward	-0.0190072	0.802117
LBA1771	ABC transporter permease CDS	1799140	1799937	798	reverse	0.166299	0.178199
LBA1772	zinc ABC transporter ATPase CDS	1799934	1800581	648	reverse	0.0244255	0.852013
LBA1773	psaA CDS	1800619	1801515	897	reverse	0.139268	0.266827
LBA1774	transcriptional regulator CDS	1801745	1802023	279	reverse	-0.478563	0.0205528
LBA1777	fruA CDS	1803211	1805208	1998	reverse	-0.214651	0.00181773
LBA1778	fruK CDS	1805232	1806146	915	reverse	-0.314964	0.000552912
LBA1779	fruR CDS	1806148	1806903	756	reverse	-0.030434	0.761637
LBA1780	hypothetical protein CDS	1807106	1808161	1056	reverse	-0.119729	0.598397
LBA1782	ABC transporter permease CDS	1808316	1809536	1221	reverse	-0.297142	0.0504845
LBA1783	ABC transporter ATP-binding protein CDS	1809520	1810416	897	reverse	-0.261023	0.212932
LBA1784	hypothetical protein CDS	1810842	1810943	102	reverse	-0.194876	0.717243
LBA1786	hypothetical protein CDS	1810962	1811384	423	reverse	0.0132661	0.972331
LBA1787	hypothetical protein CDS	1811418	1811612	195	reverse	-0.206379	0.698983
LBA1788	transcriptional regulator CDS	1811745	1811954	210	reverse	0.32089	0.572525
LBA1789	hypothetical protein CDS	1811969	1812508	540	reverse	-0.060669	0.913051
LBA1790	hypothetical protein CDS	1812513	1812695	183	reverse	-0.373859	0.576168
LBA1791	hypothetical protein CDS	1813284	1813478	195	reverse	-0.0466314	0.932842
LBA1792	hypothetical protein CDS	1813644	1813835	192	reverse	-0.39254	0.521308
LBA1793	hypothetical protein CDS	1813836	1815152	1317	reverse	-0.349386	0.284904
LBA1794	gassericin K7 B accessory protein CDS	1815318	1815908	591	reverse	-0.871795	0.0777821
LBA1797	hypothetical protein CDS	1818712	1818963	252	reverse	-0.717548	0.0133589
LBA1798	response regulator CDS	1819156	1819980	825	reverse	-0.146803	0.241217
LBA1799	histidine kinase CDS	1819949	1821271	1323	reverse	-0.254241	0.0243342
LBA1800	hypothetical protein CDS	1821278	1821421	144	reverse	-0.290007	0.281759
LBA1801	hypothetical protein CDS	1821476	1821592	117	reverse	-0.402824	0.471603
LBA1802	hypothetical protein CDS	1821552	1821743	192	reverse	-0.87533	0.194686
LBA1803	hypothetical protein CDS	1821856	1822017	162	reverse	0.518196	0.447972
LBA1804	hypothetical protein CDS	1822189	1822815	627	reverse	-0.364282	0.375573
LBA1805	hypothetical protein CDS	1822871	1823047	177	reverse	-0.0462053	0.92883
LBA1810	hypothetical protein CDS	1824505	1825701	1197	reverse	-0.884724	0.00792672
LBA1811	hypothetical protein CDS	1826360	1826671	312	reverse	-0.814061	0.00166089
LBA1812	alpha-glucosidase CDS	1827103	1829406	2304	reverse	-0.624906	0.000166907
LBA1814	hypothetical protein CDS	1829782	1830009	228	reverse	-0.418832	0.160812
LBA1815	hypothetical protein CDS	1830083	1830406	324	reverse	-0.404189	0.00262226
LBA1816	hypothetical protein CDS	1830489	1830842	354	reverse	-0.410665	0.00859458
LBA1817	aspartate racemase CDS	1830853	1831602	750	reverse	0.14604	0.044027
LBA1818	murE CDS	1831613	1833184	1572	reverse	0.197327	0.000549603
LBA1819	two-component sensor histidine kinase-like protein CDS	1833240	1834385	1146	reverse	0.967057	6.61e-37
LBA1820	two-component response regulator CDS	1834387	1835073	687	reverse	0.94248	1.92e-17
LBA1821	ABC transporter ATPase CDS	1835222	1837087	1866	reverse	-0.340781	4.52e-07
LBA1822	ABC transporter ATPase CDS	1837089	1838819	1731	reverse	-0.428366	1.78e-09
LBA1823	hypothetical protein CDS	1838935	1839717	783	reverse	-0.26908	5.49e-05
LBA1824	ychF CDS	1839727	1840827	1101	reverse	-0.339541	3.27e-07
LBA1825	hypothetical protein CDS	1840884	1841147	264	reverse	-0.00359818	0.97356
LBA1826	parB CDS	1841140	1842024	885	reverse	-0.0527978	0.505448
LBA1827	parA CDS	1842002	1842781	780	reverse	-0.148886	0.0725897
LBA1828	parB CDS	1842797	1843627	831	reverse	-0.248589	0.00240741
LBA1829	gidB CDS	1843645	1844367	723	reverse	-0.227249	0.0103156
LBA1830	hypothetical protein CDS	1844552	1845088	537	forward	0.432695	0.00461483
LBA1831	apbE CDS	1845121	1846050	930	reverse	0.164397	0.154764
LBA1832	protein-tyrosine-phosphatase CDS	1846054	1846845	792	reverse	0.213339	0.102713
LBA1833	oxidoreductase CDS	1846932	1847480	549	reverse	0.327729	5.51e-05
LBA1834	oxidoreductase CDS	1847492	1848031	540	reverse	0.257219	0.000343905
LBA1835	transcriptional regulator CDS	1848184	1848807	624	reverse	0.0413115	0.500128
LBA1836	hypothetical protein CDS	1849012	1849164	153	reverse	0.0948504	0.276604
LBA1837	cytosol non-specific dipeptidase CDS	1849260	1850672	1413	forward	0.290462	0.00830601
LBA1841	phosphoglycerate mutase CDS	1853095	1853694	600	reverse	-0.0164558	0.910911
LBA1842	alpha/beta hydrolase CDS	1853837	1854580	744	forward	-0.0855188	0.641035
LBA1843	hypothetical protein CDS	1854577	1855338	762	reverse	-0.382416	0.202987
LBA1844	hypothetical protein CDS	1855396	1856037	642	forward	-0.13138	0.376994
LBA1845	di-tripeptide transporter CDS	1856066	1856860	795	reverse	-0.610152	0.00436783
LBA1846	hypothetical protein CDS	1857013	1858221	1209	forward	0.126676	0.256769
LBA1847	hypothetical protein CDS	1858310	1858507	198	forward	-0.328651	0.304985
LBA1848	dtpT CDS	1858540	1860033	1494	reverse	-0.462103	2.59e-07
LBA1849	pepN CDS	1860145	1862679	2535	reverse	0.341592	5.71e-11
LBA1850	lysM CDS	1862891	1863253	363	forward	0.860431	9.55e-29
LBA1852	d-ala,d-ala ligase CDS	1863401	1864384	984	reverse	0.961207	1.01e-20
LBA1857	hypothetical protein CDS	1866260	1867381	1122	forward	0.506947	0.0427902
LBA1858	hypothetical protein CDS	1867402	1867908	507	reverse	-0.168084	0.633594
LBA1859	nisT CDS	1868004	1869767	1764	reverse	0.02482	0.85679
LBA1860	hypothetical protein CDS	1869803	1870012	210	reverse	0.192897	0.579829
LBA1861	hypothetical protein CDS	1870301	1870426	126	reverse	-0.25004	0.439515
LBA1862	hypothetical protein CDS	1870586	1871404	819	reverse	0.0607216	0.791358
LBA1863	transcriptional regulator CDS	1871837	1872328	492	reverse	0.155587	0.567671
LBA1864	maltose ABC transporter permease CDS	1872452	1873309	858	reverse	-0.122181	0.78979
LBA1865	maltose ABC transporter permease CDS	1873312	1874670	1359	reverse	0.0477627	0.896881
LBA1866	maltose ABC transporter permease CDS	1874741	1875967	1227	reverse	-0.035905	0.935109
LBA1867	msmK CDS	1876054	1877160	1107	reverse	0.219448	0.68008
LBA1869	pgmB CDS	1878649	1879314	666	reverse	-0.668913	0.0117179
LBA1871	neopullulanase CDS	1881740	1883461	1722	reverse	-0.646926	0.108783
LBA1872	oligo-1,6-glucosidase CDS	1883465	1885120	1656	reverse	-0.998274	0.0119494
LBA1873	ackA CDS	1885232	1886407	1176	reverse	0.346272	0.479719
LBA1874	transcriptional regulator family protein CDS	1886548	1887498	951	reverse	0.0500955	0.734119
LBA1875	protein-tyrosine-phosphatase CDS	1887507	1888280	774	reverse	-0.0707559	0.71891
LBA1876	ABC transporter ATP-binding protein CDS	1888369	1889949	1581	reverse	0.149349	0.644663
LBA1877	hypothetical protein CDS	1890173	1890607	435	reverse	0.00885083	0.98314
LBA1878	glpK CDS	1890996	1892498	1503	reverse	-0.0815661	0.755994
LBA1879	thiD CDS	1892629	1893447	819	forward	0.131502	0.367024
LBA1880	hypothetical protein CDS	1893511	1893903	393	reverse	0.927003	0.0186836
LBA1882	cobQ CDS	1895242	1895928	687	forward	0.325736	0.0029865
LBA1884	permease CDS	1896636	1897556	921	reverse	0.432389	0.00290293
LBA1885	permease CDS	1897537	1898466	930	reverse	0.451821	0.0136804
LBA1887	permease CDS	1898545	1899447	903	reverse	0.676912	0.000356653
LBA1889	hypothetical protein CDS	1899519	1900160	642	reverse	-0.558836	0.13138
LBA1890	hypothetical protein CDS	1900276	1900635	360	reverse	-0.473225	0.00905682
LBA1895	hypothetical protein CDS	1904930	1905988	1059	reverse	-0.790194	0.000699709
LBA1897	frnE CDS	1907591	1908244	654	reverse	0.276734	0.401202
LBA1898	trxR CDS	1908267	1909199	933	reverse	0.983717	0.00192077
LBA1899	transcriptional regulator CDS	1909222	1909884	663	reverse	0.0904896	0.843471
LBA1900	hypothetical protein CDS	1909868	1910011	144	reverse	0.429314	0.516147
LBA1901	thioredoxin CDS	1910004	1910315	312	reverse	0.645711	0.315098
LBA1902	amino acid permease CDS	1910472	1911863	1392	reverse	0.0700933	0.626077
LBA1903	glutamine amidotransferase CDS	1911877	1912605	729	reverse	0.0843191	0.713778
LBA1904	yifK CDS	1912824	1914197	1374	reverse	-0.524749	8.23e-09
LBA1905	aapA CDS	1914241	1915590	1350	reverse	-0.565711	1.37e-05
LBA1906	hypothetical protein CDS	1915704	1916570	867	reverse	-0.683464	0.000332269
LBA1907	transposase CDS	1916650	1918158	1509	forward	0.178638	0.279145
LBA1908	hypothetical protein CDS	1918204	1918314	111	forward	0.291403	0.582589
LBA1909	signal peptidase I CDS	1918337	1918969	633	reverse	-0.0746404	0.527397
LBA1910	clpE CDS	1919088	1921217	2130	reverse	0.114256	0.217859
LBA1911	cell surface hydrolase CDS	1921535	1922446	912	reverse	-0.0651703	0.842948
LBA1912	PTS system cellobiose-specific transporter subunit IIC CDS	1922427	1923737	1311	reverse	0.129214	0.726204
LBA1913	ABC transporter ATPase CDS	1923826	1924527	702	forward	0.446628	0.053094
LBA1914	ABC transporter permease CDS	1924528	1927068	2541	forward	0.510579	1.49e-05
LBA1915	hypothetical protein CDS	1927105	1927341	237	forward	0.206625	0.328299
LBA1917	polysaccharide transporter CDS	1927385	1929001	1617	reverse	0.147487	0.322157
LBA1918	lysA CDS	1929296	1930267	972	forward	-0.0708651	0.340875
LBA1919	hypothetical protein CDS	1930324	1931001	678	reverse	-0.385885	0.0166465
LBA1920	hypothetical protein CDS	1931444	1931632	189	reverse	0.358473	0.511164
LBA1921	hypothetical protein CDS	1931692	1932063	372	reverse	-0.011572	0.978184
LBA1922	penicillin-binding protein CDS	1932187	1933128	942	reverse	0.17258	0.00128228
LBA1923	dltD CDS	1933128	1934414	1287	reverse	0.170989	0.00184698
LBA1924	dltC CDS	1934407	1934646	240	reverse	0.211755	0.00164472
LBA1925	dltB CDS	1934681	1935919	1239	reverse	0.188559	0.000313228
LBA1926	dltA CDS	1935919	1937433	1515	reverse	0.0190722	0.723273
LBA1927	hypothetical protein CDS	1938062	1939198	1137	reverse	0.728515	2.11e-14
LBA1929	cadmium efflux ATPase CDS	1940395	1942251	1857	forward	0.548651	1e-20
LBA1931	Na-H antiporter CDS	1942398	1943567	1170	forward	-0.35153	2.49e-06
LBA1932	hypothetical protein CDS	1943856	1944503	648	reverse	0.197762	0.589766
LBA1933	mutT CDS	1944559	1946121	1563	reverse	0.366265	0.229381
LBA1934	mutR CDS	1946226	1947074	849	forward	0.580288	0.0439413
LBA1935	phage capsid protein CDS	1947131	1947745	615	forward	0.715547	0.00132935
LBA1936	hypothetical protein CDS	1947726	1948250	525	forward	0.607077	0.00459249
LBA1937	hypothetical protein CDS	1948290	1948943	654	reverse	0.531453	0.000238214
LBA1938	hypothetical protein CDS	1949031	1950134	1104	forward	-0.214925	0.279316
LBA1939	ABC transporter ATP-binding protein CDS	1950153	1952492	2340	forward	0.589358	3.12e-17
LBA1940	hypothetical protein CDS	1952531	1953136	606	reverse	-0.0866775	0.474584
LBA1942	hypothetical protein CDS	1953232	1954293	1062	forward	-0.0546704	0.791001
LBA1944	sugar ABC transporter ATP binding protein CDS	1955658	1957196	1539	forward	-0.966187	6.61e-29
LBA1945	sugar ABC transporter permease CDS	1957189	1958340	1152	forward	-0.931177	5.43e-23
LBA1946	sugar ABC transporter permease CDS	1958341	1959297	957	forward	-0.653468	2.5e-12
LBA1947	aldehyde reductase CDS	1959404	1960231	828	reverse	0.345657	0.000642597
LBA1948	glucosamine-6-phosphate isomerase CDS	1960351	1961070	720	forward	0.995967	2.38e-06
LBA1949	deoxyadenosine kinase CDS	1961249	1961896	648	forward	-0.20699	0.00495089
LBA1950	deoxyguanosine kinase CDS	1961922	1962608	687	forward	-0.271129	7.79e-05
LBA1951	hypothetical protein CDS	1962667	1963467	801	reverse	-0.146061	0.453415
LBA1955	transcriptional regulator family protein CDS	1966662	1967393	732	reverse	-0.640234	0.000236518
LBA1957	pepL CDS	1969365	1970264	900	forward	0.399864	0.160303
LBA1958	oppA CDS	1970268	1971893	1626	forward	0.495077	0.0184932
LBA1961	oppA CDS	1974129	1975757	1629	forward	-0.0410464	0.887793
LBA1963	atkY CDS	1975860	1976300	441	forward	0.137187	0.325145
LBA1964	hypothetical protein CDS	1976310	1976687	378	forward	0.107739	0.469062
LBA1965	hypothetical protein CDS	1976687	1976974	288	forward	0.0671057	0.689958
LBA1966	copA CDS	1976974	1978899	1926	forward	0.0221705	0.77699
LBA1967	gdmH CDS	1978991	1980043	1053	forward	0.389074	0.000566504
LBA1968	hypothetical protein CDS	1980045	1980758	714	reverse	0.377015	0.00384224
LBA1969	flpA CDS	1980774	1981427	654	reverse	0.458367	0.00082844
LBA1970	hypothetical protein CDS	1981490	1981639	150	reverse	0.584713	1.33e-05
LBA1971	hypothetical protein CDS	1981700	1982803	1104	reverse	0.0164791	0.861683
LBA1972	yadQ CDS	1982831	1984390	1560	reverse	-0.180876	0.17055
LBA1973	6-phosphogluconate dehydrogenase CDS	1984485	1985888	1404	reverse	-0.258565	0.0008833
LBA1974	poxB CDS	1986105	1987910	1806	reverse	-0.88284	4.51e-32
LBA1975	gidA CDS	1988269	1990167	1899	reverse	-0.473153	1.64e-08
LBA1976	trmE CDS	1990180	1991565	1386	reverse	-0.596655	4.5e-11
LBA1977	stage III sporulation protein J CDS	1991677	1992552	876	reverse	-0.492338	6.77e-22
LBA1978	rnpA CDS	1992554	1992922	369	reverse	-0.553484	5.35e-20
LBA1979	rpmH CDS	1992974	1993114	141	reverse	-0.537724	2.84e-12
